# Supplementary material for: Ethyl (2E)-2-(2H-1,3-benzodioxol-5-yl­methyl­idene)-4-chloro-3-oxobutano­ate
Source: Acta Crystallogr Sect E Struct Rep Online. 2011 Apr 7;67(Pt 5):o1044. doi: 10.1107/S1600536811011780 (PMC3089165; doi:10.1107/S1600536811011780)
Supplement: Supplementary file 1 [file e-67-o1044-sup1.cif]

##############################################################################
#                                                                            #
# This CIF contains the data in a paper accepted for publication in          #
# Acta Crystallographica Section E. It conforms to the requirements of       #
# Notes for Authors for Acta Crystallographica Section E, and has been       #
# peer reviewed under the auspices of the IUCr Commission on Journals.       #
#                                                                            #
# Full details of the Crystallographic Information File format               #
# are given in the paper "The Crystallographic Information File (CIF):       #
# a New Standard Archive File for Crystallography" by S. R. Hall, F. H.      #
# Allen and I. D. Brown [Acta Cryst. (1991), A47, 655-685].                  #
#                                                                            #
# The current version of the core CIF dictionary is obtainable from          #
# ftp://ftp.iucr.org/pub/cif_core.dic.                                       #
#                                                                            #
# Software is freely available for graphical display of the structure(s)     #
# in this CIF. For information consult the CIF software page                 #
# http://www.iucr.org/resources/cif/software.                                #
#                                                                            #
# This file may be used for bona fide research purposes within the           #
# scientific community so long as proper attribution is given to the journal # 
# article from which it was obtained.                                        #
#                                                                            #
##############################################################################
data_global
_audit_creation_method     SHELXL-97
_journal_date_recd_electronic     2011-03-26
_journal_date_accepted     2011-03-30
_journal_name_full     'Acta Crystallographica, Section E'
_journal_year     2011
_journal_volume     67
_journal_issue      5
_journal_page_first     o1044
_journal_page_last     o1044
_journal_paper_category     QO
_journal_coeditor_code     HG5017
_publ_contact_author_name     ' Julio Zukerman-Schpector '
_publ_contact_author_address
;
Department of Chemistry,
Universidade Federal de S\~ao Carlos,
13565-905 S\~ao Carlos
SP
Brazil
;
_publ_contact_author_email
;
julio@power.ufscar.br
;
_publ_contact_author_fax     ' +55 16 33518030 '
_publ_contact_author_phone     ' +55 16 33518208 '
_publ_section_title
;\
Ethyl
(2<i>E</i>)-2-(2<i>H</i>-1,3-benzodioxol-5-ylmethylidene)-4-chloro-3-\
oxobutanoate
;
_publ_section_title_footnote     .
loop_
    _publ_author_name
    _publ_author_footnote
    _publ_author_address
    ' Zukerman-Schpector, Julio ' .
;
Department of Chemistry,
Universidade Federal de S\~ao Carlos,
13565-905 S\~ao Carlos
SP
Brazil
;
    '  Abd Salim, Siti Nadiah  ' .
;
Department of Chemistry, University of Malaya,
50603 Kuala Lumpur, Malaysia
;
    'Moran, Paulo J. S.' .
;
Instituto de Qu\'imica,
Universidade Estadual de Campinas,
CP 6154, 13083-970 Campinas, SP
Brazil
;
    'de Paula, Bruno R. S.' .
;
Instituto de Qu\'imica,
Universidade Estadual de Campinas,
CP 6154, 13083-970 Campinas, SP
Brazil
;
    'Rodrigues, J. Augusto R.' .
;
Instituto de Qu\'imica,
Universidade Estadual de Campinas,
CP 6154, 13083-970 Campinas, SP
Brazil
;
    'Tiekink, Edward R. T.' .
;
Department of Chemistry, University of Malaya,
50603 Kuala Lumpur, Malaysia
;
_publ_section_synopsis     .
data_I
_audit_creation_method     SHELXL-97
_chemical_name_systematic
;
Ethyl
(2<i>E</i>)-2-(2<i>H</i>-1,3-benzodioxol-5-ylmethylidene)-4-chloro-3-
oxobutanoate
;
_chemical_name_common     ?
_chemical_formula_moiety     'C14 H13 Cl O5'
_chemical_formula_sum     'C14 H13 Cl O5'
_chemical_formula_iupac     'C14 H13 Cl O5'
_chemical_formula_weight     296.69
_chemical_melting_point     ?
_symmetry_cell_setting     orthorhombic
_symmetry_space_group_name_H-M     'P 21 21 21'
_symmetry_space_group_name_Hall     'P 2ac 2ab'
loop_
    _symmetry_equiv_pos_as_xyz
    'x, y, z'
    '-x+1/2, -y, z+1/2'
    'x+1/2, -y+1/2, -z'
    '-x, y+1/2, -z+1/2'
_cell_length_a     4.80420(10)
_cell_length_b     14.9134(4)
_cell_length_c     18.4793(5)
_cell_angle_alpha     90.00
_cell_angle_beta     90.00
_cell_angle_gamma     90.00
_cell_volume     1323.99(6)
_cell_formula_units_Z     4
_cell_measurement_reflns_used     4024
_cell_measurement_theta_min     2.59
_cell_measurement_theta_max     28.55
_cell_measurement_temperature     100(2)
_exptl_crystal_description     needle
_exptl_crystal_colour     colourless
_exptl_crystal_size_max     0.28
_exptl_crystal_size_mid     0.07
_exptl_crystal_size_min     0.06
_exptl_crystal_density_diffrn     1.488
_exptl_crystal_density_meas     ?
_exptl_crystal_density_method     'not measured'
_exptl_crystal_F_000     616
_exptl_absorpt_coefficient_mu     0.305
_exptl_absorpt_correction_type     multi-scan
_exptl_absorpt_process_details     '(SADABS; Sheldrick, 1996)'
_exptl_absorpt_correction_T_min     0.6360
_exptl_absorpt_correction_T_max     0.7461
_exptl_special_details
;
;
_diffrn_ambient_temperature     100(2)
_diffrn_radiation_type     MoK\a
_diffrn_radiation_wavelength     0.71073
_diffrn_radiation_source     'fine-focus sealed tube'
_diffrn_radiation_monochromator     graphite
_diffrn_measurement_device_type     'Bruker SMART APEX diffractometer'
_diffrn_measurement_method     '\w scan'
_diffrn_detector_area_resol_mean     ?
_diffrn_reflns_number     13030
_diffrn_reflns_av_R_equivalents     0.0405
_diffrn_reflns_av_sigmaI/netI     0.0341
_diffrn_reflns_theta_min     1.75
_diffrn_reflns_theta_max     27.99
_diffrn_reflns_theta_full     27.99
_diffrn_measured_fraction_theta_max     1.000
_diffrn_measured_fraction_theta_full     1.000
_diffrn_reflns_limit_h_min     -6
_diffrn_reflns_limit_h_max     6
_diffrn_reflns_limit_k_min     -19
_diffrn_reflns_limit_k_max     19
_diffrn_reflns_limit_l_min     -24
_diffrn_reflns_limit_l_max     24
_diffrn_standards_number     0
_diffrn_standards_interval_count     0
_diffrn_standards_interval_time     0
_diffrn_standards_decay_%     0
_refine_special_details
;
Refinement of <i>F</i>^2^ against ALL reflections. The weighted <i>R</i>-factor
<i>wR</i> and goodness of fit <i>S</i> are based on <i>F</i>^2^, conventional
<i>R</i>-factors <i>R</i> are based on <i>F</i>, with <i>F</i> set to zero for
negative <i>F</i>^2^. The threshold expression of <i>F</i>^2^ >
\s(<i>F</i>^2^) is used only for calculating <i>R</i>-factors(gt) <i>etc</i>.
and is not relevant to the choice of reflections for refinement.
<i>R</i>-factors based on <i>F</i>^2^ are statistically about twice as large
as those based on <i>F</i>, and <i>R</i>- factors based on ALL data will be
even larger.
;
_reflns_number_total     3200
_reflns_number_gt     2915
_reflns_threshold_expression     I>2\s(I)
_refine_ls_structure_factor_coef     Fsqd
_refine_ls_matrix_type     full
_refine_ls_R_factor_all     0.0352
_refine_ls_R_factor_gt     0.0305
_refine_ls_wR_factor_gt     0.0711
_refine_ls_wR_factor_ref     0.0734
_refine_ls_goodness_of_fit_ref     1.053
_refine_ls_restrained_S_all     1.053
_refine_ls_number_reflns     3200
_refine_ls_number_parameters     182
_refine_ls_number_restraints     0
_refine_ls_hydrogen_treatment     constr
_refine_ls_weighting_scheme     calc
_refine_ls_weighting_details
         'calc w=1/[\s^2^(Fo^2^)+(0.0415P)^2^+0.0000P] where P=(Fo^2^+2Fc^2^)/3'
_atom_sites_solution_hydrogens     geom
_atom_sites_solution_primary     direct
_atom_sites_solution_secondary     difmap
_refine_ls_shift/su_max     0.000
_refine_ls_shift/su_max_lt     0.001
_refine_ls_shift/su_mean     0.000
_refine_diff_density_max     0.282
_refine_diff_density_min     -0.183
_refine_ls_extinction_method     none
_refine_ls_extinction_coef     ?
_refine_ls_abs_structure_details
;
Flack (1983), 1312 Friedel pairs
;
_refine_ls_abs_structure_Flack     -0.03(5)
loop_
    _atom_type_symbol
    _atom_type_description
    _atom_type_scat_dispersion_real
    _atom_type_scat_dispersion_imag
    _atom_type_scat_source
    'C' 'C' 0.0033 0.0016
                         'International Tables Vol C Tables 4.2.6.8 and 6.1.1.4'
    'H' 'H' 0.0000 0.0000
                         'International Tables Vol C Tables 4.2.6.8 and 6.1.1.4'
    'O' 'O' 0.0106 0.0060
                         'International Tables Vol C Tables 4.2.6.8 and 6.1.1.4'
    'Cl' 'Cl' 0.1484 0.1585
                         'International Tables Vol C Tables 4.2.6.8 and 6.1.1.4'
_computing_data_collection     'APEX2 (Bruker, 2009)'
_computing_cell_refinement     'SAINT (Bruker, 2009)'
_computing_data_reduction     'SAINT (Bruker, 2009)'
_computing_structure_solution     'SIR97 (Altomare <i>et al.</i>, 1999)'
_computing_structure_refinement     'SHELXL97 (Sheldrick, 2008)'
_computing_molecular_graphics
;
ORTEP-3 (Farrugia, 1997) and DIAMOND (Brandenburg, 2006)
;
_computing_publication_material
                    'MarvinSketch  (Chemaxon, 2010) and publCIF (Westrip, 2010)'
loop_
    _atom_site_type_symbol
    _atom_site_label
    _atom_site_fract_x
    _atom_site_fract_y
    _atom_site_fract_z
    _atom_site_U_iso_or_equiv
    _atom_site_adp_type
    _atom_site_calc_flag
    _atom_site_refinement_flags
    _atom_site_occupancy
    _atom_site_symmetry_multiplicity
    _atom_site_disorder_assembly
    _atom_site_disorder_group
    Cl Cl 0.61259(8) -0.13689(2) 0.67747(2) 0.02387(11) Uani d . 1 1 . .
    O O1 0.3303(2) 0.08014(8) 1.03191(6) 0.0210(3) Uani d . 1 1 . .
    O O2 0.1425(2) 0.01153(7) 0.93013(5) 0.0176(2) Uani d . 1 1 . .
    O O3 0.3855(2) 0.04539(7) 0.66362(5) 0.0184(2) Uani d . 1 1 . .
    O O4 0.8831(2) 0.13250(7) 0.57678(5) 0.0175(2) Uani d . 1 1 . .
    O O5 1.0712(2) 0.23928(7) 0.64786(5) 0.0166(2) Uani d . 1 1 . .
    C C1 0.1462(4) 0.00951(11) 1.00813(8) 0.0184(3) Uani d . 1 1 . .
    H H1A 0.2128 -0.0482 1.0251 0.022 Uiso calc R 1 1 . .
    H H1B -0.0397 0.0191 1.0271 0.022 Uiso calc R 1 1 . .
    C C2 0.4641(3) 0.10950(10) 0.97104(8) 0.0146(3) Uani d . 1 1 . .
    C C3 0.6715(3) 0.17232(10) 0.96631(8) 0.0167(3) Uani d . 1 1 . .
    H H3 0.7441 0.2001 1.0072 0.020 Uiso calc R 1 1 . .
    C C4 0.7684(3) 0.19244(10) 0.89674(8) 0.0154(3) Uani d . 1 1 . .
    H H4 0.9067 0.2356 0.8914 0.018 Uiso calc R 1 1 . .
    C C5 0.6645(3) 0.14994(9) 0.83495(8) 0.0132(3) Uani d . 1 1 . .
    C C6 0.4459(3) 0.08662(10) 0.84196(8) 0.0148(3) Uani d . 1 1 . .
    H H6 0.3688 0.0587 0.8017 0.018 Uiso calc R 1 1 . .
    C C7 0.3532(3) 0.06826(9) 0.91020(8) 0.0140(3) Uani d . 1 1 . .
    C C8 0.7904(3) 0.17377(10) 0.76594(8) 0.0144(3) Uani d . 1 1 . .
    H H8 0.8986 0.2255 0.7666 0.017 Uiso calc R 1 1 . .
    C C9 0.7744(3) 0.13267(10) 0.70152(8) 0.0136(3) Uani d . 1 1 . .
    C C10 0.6222(3) 0.04657(10) 0.68599(7) 0.0135(3) Uani d . 1 1 . .
    C C11 0.7940(3) -0.03659(10) 0.69812(9) 0.0177(3) Uani d . 1 1 . .
    H H11A 0.8527 -0.0384 0.7483 0.021 Uiso calc R 1 1 . .
    H H11B 0.9600 -0.0333 0.6684 0.021 Uiso calc R 1 1 . .
    C C12 0.9143(3) 0.16725(10) 0.63571(8) 0.0136(3) Uani d . 1 1 . .
    C C13 1.2296(4) 0.27097(11) 0.58593(9) 0.0214(4) Uani d . 1 1 . .
    H H13A 1.1049 0.2886 0.5472 0.026 Uiso calc R 1 1 . .
    H H13B 1.3509 0.2239 0.5681 0.026 Uiso calc R 1 1 . .
    C C14 1.3985(4) 0.34985(11) 0.61063(9) 0.0251(4) Uani d . 1 1 . .
    H H14A 1.2761 0.3969 0.6263 0.038 Uiso calc R 1 1 . .
    H H14B 1.5112 0.3711 0.5713 0.038 Uiso calc R 1 1 . .
    H H14C 1.5162 0.3321 0.6501 0.038 Uiso calc R 1 1 . .
loop_
    _atom_site_aniso_label
    _atom_site_aniso_U_11
    _atom_site_aniso_U_22
    _atom_site_aniso_U_33
    _atom_site_aniso_U_12
    _atom_site_aniso_U_13
    _atom_site_aniso_U_23
    Cl 0.0263(2) 0.01483(17) 0.0305(2) -0.00619(17) -0.00241(18) -0.00049(16)
    O1 0.0265(6) 0.0228(6) 0.0136(5) -0.0044(5) 0.0053(5) 0.0004(5)
    O2 0.0181(6) 0.0201(5) 0.0146(5) -0.0027(5) 0.0027(5) 0.0025(4)
    O3 0.0143(5) 0.0232(5) 0.0177(5) -0.0013(5) -0.0021(5) -0.0022(4)
    O4 0.0194(5) 0.0206(5) 0.0126(5) -0.0016(5) 0.0009(5) -0.0006(4)
    O5 0.0197(6) 0.0172(5) 0.0128(5) -0.0048(5) 0.0045(4) 0.0007(4)
    C1 0.0193(8) 0.0211(8) 0.0147(7) 0.0004(7) 0.0024(6) 0.0040(6)
    C2 0.0179(7) 0.0152(7) 0.0108(7) 0.0060(6) 0.0035(6) 0.0005(6)
    C3 0.0208(8) 0.0169(7) 0.0125(7) 0.0019(6) -0.0018(6) -0.0029(6)
    C4 0.0171(7) 0.0112(7) 0.0179(8) 0.0002(6) 0.0016(6) -0.0013(6)
    C5 0.0149(7) 0.0121(7) 0.0125(7) 0.0025(6) 0.0010(6) 0.0008(5)
    C6 0.0158(7) 0.0150(7) 0.0137(7) 0.0007(6) -0.0012(6) -0.0013(6)
    C7 0.0108(7) 0.0120(6) 0.0192(7) 0.0013(6) 0.0009(6) 0.0006(6)
    C8 0.0134(7) 0.0126(7) 0.0172(8) 0.0001(6) 0.0009(6) 0.0012(6)
    C9 0.0115(6) 0.0148(7) 0.0144(7) 0.0007(6) -0.0010(5) 0.0021(6)
    C10 0.0156(7) 0.0178(7) 0.0071(6) -0.0018(6) 0.0027(6) -0.0010(5)
    C11 0.0166(7) 0.0141(7) 0.0223(8) -0.0041(6) -0.0032(6) 0.0000(6)
    C12 0.0113(7) 0.0141(7) 0.0154(7) 0.0025(6) -0.0004(6) 0.0003(6)
    C13 0.0252(9) 0.0238(8) 0.0153(8) -0.0066(7) 0.0058(7) 0.0015(7)
    C14 0.0304(9) 0.0235(8) 0.0214(8) -0.0107(8) 0.0035(8) 0.0023(7)
_geom_special_details
;
All s.u.'s (except the s.u. in the dihedral angle between two l.s. planes) are
estimated using the full covariance matrix. The cell s.u.'s are taken into
account individually in the estimation of s.u.'s in distances, angles and
torsion angles; correlations between s.u.'s in cell parameters are only used
when they are defined by crystal symmetry. An approximate (isotropic)
treatment of cell s.u.'s is used for estimating s.u.'s involving l.s. planes.
;
loop_
    _geom_bond_atom_site_label_1
    _geom_bond_atom_site_label_2
    _geom_bond_site_symmetry_2
    _geom_bond_distance
    _geom_bond_publ_flag
    Cl C11 . 1.7728(15) ?
    O1 C2 . 1.3674(18) ?
    O1 C1 . 1.4440(19) ?
    O2 C7 . 1.3698(18) ?
    O2 C1 . 1.4417(18) ?
    O3 C10 . 1.2100(19) ?
    O4 C12 . 1.2153(18) ?
    O5 C12 . 1.3316(18) ?
    O5 C13 . 1.4533(18) ?
    C1 H1A . 0.9700 ?
    C1 H1B . 0.9700 ?
    C2 C3 . 1.370(2) ?
    C2 C7 . 1.388(2) ?
    C3 C4 . 1.400(2) ?
    C3 H3 . 0.9300 ?
    C4 C5 . 1.398(2) ?
    C4 H4 . 0.9300 ?
    C5 C6 . 1.418(2) ?
    C5 C8 . 1.456(2) ?
    C6 C7 . 1.365(2) ?
    C6 H6 . 0.9300 ?
    C8 C9 . 1.341(2) ?
    C8 H8 . 0.9300 ?
    C9 C12 . 1.482(2) ?
    C9 C10 . 1.505(2) ?
    C10 C11 . 1.507(2) ?
    C11 H11A . 0.9700 ?
    C11 H11B . 0.9700 ?
    C13 C14 . 1.500(2) ?
    C13 H13A . 0.9700 ?
    C13 H13B . 0.9700 ?
    C14 H14A . 0.9600 ?
    C14 H14B . 0.9600 ?
    C14 H14C . 0.9600 ?
loop_
    _geom_angle_atom_site_label_1
    _geom_angle_atom_site_label_2
    _geom_angle_atom_site_label_3
    _geom_angle_site_symmetry_1
    _geom_angle_site_symmetry_3
    _geom_angle
    _geom_angle_publ_flag
    C2 O1 C1 . . 105.73(11) ?
    C7 O2 C1 . . 105.82(12) ?
    C12 O5 C13 . . 115.22(11) ?
    O2 C1 O1 . . 107.25(12) ?
    O2 C1 H1A . . 110.3 ?
    O1 C1 H1A . . 110.3 ?
    O2 C1 H1B . . 110.3 ?
    O1 C1 H1B . . 110.3 ?
    H1A C1 H1B . . 108.5 ?
    O1 C2 C3 . . 127.81(14) ?
    O1 C2 C7 . . 110.13(13) ?
    C3 C2 C7 . . 122.03(14) ?
    C2 C3 C4 . . 116.55(14) ?
    C2 C3 H3 . . 121.7 ?
    C4 C3 H3 . . 121.7 ?
    C5 C4 C3 . . 122.29(14) ?
    C5 C4 H4 . . 118.9 ?
    C3 C4 H4 . . 118.9 ?
    C4 C5 C6 . . 119.44(13) ?
    C4 C5 C8 . . 117.17(14) ?
    C6 C5 C8 . . 123.38(13) ?
    C7 C6 C5 . . 117.36(13) ?
    C7 C6 H6 . . 121.3 ?
    C5 C6 H6 . . 121.3 ?
    C6 C7 O2 . . 127.85(14) ?
    C6 C7 C2 . . 122.28(14) ?
    O2 C7 C2 . . 109.85(13) ?
    C9 C8 C5 . . 129.98(14) ?
    C9 C8 H8 . . 115.0 ?
    C5 C8 H8 . . 115.0 ?
    C8 C9 C12 . . 122.92(14) ?
    C8 C9 C10 . . 125.93(14) ?
    C12 C9 C10 . . 111.14(12) ?
    O3 C10 C9 . . 122.29(14) ?
    O3 C10 C11 . . 123.62(14) ?
    C9 C10 C11 . . 114.05(12) ?
    C10 C11 Cl . . 113.15(11) ?
    C10 C11 H11A . . 108.9 ?
    Cl C11 H11A . . 108.9 ?
    C10 C11 H11B . . 108.9 ?
    Cl C11 H11B . . 108.9 ?
    H11A C11 H11B . . 107.8 ?
    O4 C12 O5 . . 124.39(14) ?
    O4 C12 C9 . . 122.08(14) ?
    O5 C12 C9 . . 113.52(12) ?
    O5 C13 C14 . . 107.37(13) ?
    O5 C13 H13A . . 110.2 ?
    C14 C13 H13A . . 110.2 ?
    O5 C13 H13B . . 110.2 ?
    C14 C13 H13B . . 110.2 ?
    H13A C13 H13B . . 108.5 ?
    C13 C14 H14A . . 109.5 ?
    C13 C14 H14B . . 109.5 ?
    H14A C14 H14B . . 109.5 ?
    C13 C14 H14C . . 109.5 ?
    H14A C14 H14C . . 109.5 ?
    H14B C14 H14C . . 109.5 ?
loop_
    _geom_torsion_atom_site_label_1
    _geom_torsion_atom_site_label_2
    _geom_torsion_atom_site_label_3
    _geom_torsion_atom_site_label_4
    _geom_torsion_site_symmetry_1
    _geom_torsion_site_symmetry_2
    _geom_torsion_site_symmetry_3
    _geom_torsion_site_symmetry_4
    _geom_torsion
    _geom_torsion_publ_flag
    C7 O2 C1 O1 . . . . 10.89(16) ?
    C2 O1 C1 O2 . . . . -10.58(16) ?
    C1 O1 C2 C3 . . . . -175.80(15) ?
    C1 O1 C2 C7 . . . . 6.33(16) ?
    O1 C2 C3 C4 . . . . -178.16(14) ?
    C7 C2 C3 C4 . . . . -0.5(2) ?
    C2 C3 C4 C5 . . . . -1.2(2) ?
    C3 C4 C5 C6 . . . . 2.5(2) ?
    C3 C4 C5 C8 . . . . -177.38(14) ?
    C4 C5 C6 C7 . . . . -2.0(2) ?
    C8 C5 C6 C7 . . . . 177.84(14) ?
    C5 C6 C7 O2 . . . . 178.49(13) ?
    C5 C6 C7 C2 . . . . 0.4(2) ?
    C1 O2 C7 C6 . . . . 174.55(15) ?
    C1 O2 C7 C2 . . . . -7.17(16) ?
    O1 C2 C7 C6 . . . . 178.93(14) ?
    C3 C2 C7 C6 . . . . 0.9(2) ?
    O1 C2 C7 O2 . . . . 0.53(17) ?
    C3 C2 C7 O2 . . . . -177.48(13) ?
    C4 C5 C8 C9 . . . . 165.21(16) ?
    C6 C5 C8 C9 . . . . -14.7(3) ?
    C5 C8 C9 C12 . . . . 179.08(14) ?
    C5 C8 C9 C10 . . . . -2.2(3) ?
    C8 C9 C10 O3 . . . . 94.20(19) ?
    C12 C9 C10 O3 . . . . -86.95(16) ?
    C8 C9 C10 C11 . . . . -87.96(19) ?
    C12 C9 C10 C11 . . . . 90.88(15) ?
    O3 C10 C11 Cl . . . . -0.83(19) ?
    C9 C10 C11 Cl . . . . -178.63(10) ?
    C13 O5 C12 O4 . . . . -5.4(2) ?
    C13 O5 C12 C9 . . . . 175.26(13) ?
    C8 C9 C12 O4 . . . . -175.13(15) ?
    C10 C9 C12 O4 . . . . 6.0(2) ?
    C8 C9 C12 O5 . . . . 4.2(2) ?
    C10 C9 C12 O5 . . . . -174.69(12) ?
    C12 O5 C13 C14 . . . . -178.22(13) ?
loop_
    _geom_hbond_atom_site_label_D
    _geom_hbond_atom_site_label_H
    _geom_hbond_atom_site_label_A
    _geom_hbond_site_symmetry_A
    _geom_hbond_distance_DH
    _geom_hbond_distance_HA
    _geom_hbond_distance_DA
    _geom_hbond_angle_DHA
    C1 H1a O4 2_655 0.97 2.50 3.348(2) 146
    C11 H11b O3 1_655 0.97 2.36 3.1585(18) 139
