# Supplementary material for: Ethyl (2E)-2-(2H-1,3-benzodioxol-5-yl­methyl­idene)-4-chloro-3-oxobutano­ate
Source: Acta Crystallogr Sect E Struct Rep Online. 2011 Apr 7;67(Pt 5):o1044. doi: 10.1107/S1600536811011780 (PMC3089165; doi:10.1107/S1600536811011780)
Supplement: Supplementary file 2 [file e-67-o1044-Isup2.hkl]

#
# h,k,l, Fc-squared, Fo-squared, sigma(Fo-squared) and status flag
#
data_I
_shelx_title ' moran3 in P 21 21 21'
_shelx_refln_list_code          4
_shelx_F_calc_maximum      170.31
_exptl_crystal_F_000       616.00
_reflns_d_resolution_high  0.7573
 
loop_
 _symmetry_equiv_pos_as_xyz
 'x, y, z'
 '-x+1/2, -y, z+1/2'
 'x+1/2, -y+1/2, -z'
 '-x, y+1/2, -z+1/2'
 
_cell_length_a     4.8042
_cell_length_b    14.9134
_cell_length_c    18.4793
_cell_angle_alpha  90.000
_cell_angle_beta   90.000
_cell_angle_gamma  90.000
 
_shelx_F_squared_multiplier     1.000
 
loop_
 _refln_index_h
 _refln_index_k
 _refln_index_l
 _refln_F_squared_calc
 _refln_F_squared_meas
 _refln_F_squared_sigma
 _refln_observed_status
   2   0   0     1354.52     1491.28     21.27 o
   4   0   0     3238.04     3088.04     38.35 o
   6   0   0       69.53       79.03     19.29 o
   1   1   0     1017.72      967.98     15.96 o
   2   1   0     4080.24     4093.15     33.48 o
   3   1   0      121.63      140.27      4.65 o
   4   1   0       86.31       98.86      6.00 o
   5   1   0       65.31       47.69      6.52 o
   6   1   0       37.86       43.13      8.73 o
   0   2   0      696.89      700.91     11.10 o
   1   2   0      302.45      287.60      4.69 o
   2   2   0        0.97        1.06      1.65 o
   3   2   0       19.70       18.76      2.75 o
   4   2   0      678.57      635.55     11.13 o
   5   2   0      584.90      610.66     16.35 o
   6   2   0      224.13      252.31     16.82 o
   1   3   0    29005.71    28636.80    391.79 o
   2   3   0     6802.79     7089.94     54.20 o
   3   3   0     1077.79      988.95     13.78 o
   4   3   0      299.52      301.02      8.58 o
   5   3   0      382.00      393.60     13.87 o
   6   3   0        2.92        4.48      6.02 o
   0   4   0     3923.39     4270.43     56.29 o
   1   4   0     9616.64     9586.44     96.38 o
   2   4   0      136.58      123.16      5.17 o
   3   4   0      713.58      699.08     11.45 o
   4   4   0      188.34      194.41      8.26 o
   5   4   0      134.54      133.50      9.83 o
   6   4   0       21.26       36.83     11.11 o
   1   5   0      501.49      539.77      8.02 o
   2   5   0     3047.97     3016.39     26.94 o
   3   5   0      539.54      542.37     11.06 o
   4   5   0      292.16      308.44      8.72 o
   5   5   0      300.91      266.61     12.44 o
   6   5   0        1.98        6.53      7.92 o
   0   6   0     1892.41     1965.65     31.32 o
   1   6   0     3264.39     3488.80     31.89 o
   2   6   0      643.18      728.21     10.35 o
   3   6   0     1646.98     1610.87     20.95 o
   4   6   0      320.99      314.63      8.88 o
   5   6   0      442.74      439.49     22.83 o
   6   6   0        3.06       18.02      9.19 o
   1   7   0     3805.99     4048.52     36.81 o
   2   7   0      426.68      460.05      7.25 o
   3   7   0     1916.67     1883.20     21.43 o
   4   7   0       98.70      102.05      6.96 o
   5   7   0       74.59       53.41     10.63 o
   0   8   0     1249.31     1284.74     36.56 o
   1   8   0     1181.35     1249.90     15.56 o
   2   8   0      489.97      510.94      9.03 o
   3   8   0       28.36       32.55      3.06 o
   4   8   0      207.79      224.27     11.86 o
   5   8   0       61.63       59.37     16.02 o
   1   9   0      522.59      588.82     11.78 o
   2   9   0        8.92        6.00      2.42 o
   3   9   0      139.62      134.89      9.20 o
   4   9   0      209.97      201.31     11.38 o
   5   9   0        3.00        2.33      7.47 o
   0  10   0     2950.30     3045.27     49.19 o
   1  10   0     1595.79     1650.70     31.19 o
   2  10   0        3.02        6.50      3.86 o
   3  10   0      663.56      664.51     19.78 o
   4  10   0      889.29      799.25     23.58 o
   5  10   0      254.78      251.84     17.96 o
   1  11   0     1965.93     1884.59     22.54 o
   2  11   0      287.86      305.82     12.70 o
   3  11   0      478.92      518.17     17.94 o
   4  11   0       73.54       55.65      8.40 o
   5  11   0      139.29      144.83     14.53 o
   0  12   0        3.04       -0.55      2.87 o
   1  12   0      305.51      324.49     12.74 o
   2  12   0        0.45        3.64      4.89 o
   3  12   0      142.64      118.94     10.61 o
   4  12   0       10.49       15.60      6.10 o
   5  12   0      168.74      181.71     16.03 o
   1  13   0      209.11      208.79      7.86 o
   2  13   0     1413.52     1397.15     29.95 o
   3  13   0       22.75       14.34      5.37 o
   4  13   0        8.98        8.95      5.74 o
   0  14   0      366.45      337.32     15.34 o
   1  14   0        7.04        5.92      2.91 o
   2  14   0       14.78       11.32      5.24 o
   3  14   0        4.67        6.67      4.31 o
   4  14   0      645.17      593.65     22.73 o
   1  15   0        2.94        4.70      3.75 o
   2  15   0       27.47       24.37      6.32 o
   3  15   0      341.83      352.39     17.39 o
   4  15   0       48.95       68.79     14.45 o
   0  16   0      114.82      120.66     15.12 o
   1  16   0      418.70      454.15     23.70 o
   2  16   0        3.78       -4.40      4.40 o
   3  16   0      312.98      321.57     22.63 o
   1  17   0       68.35       68.26      7.77 o
   2  17   0      327.16      312.88     16.98 o
   3  17   0      118.65      138.43     13.45 o
   0  18   0      324.96      325.46     32.67 o
   1  18   0      355.63      362.05     14.91 o
   2  18   0       12.34       11.82      5.68 o
   1  19   0      165.14      167.03     11.93 o
   1   0   1     2288.67     2231.24     16.48 o
   2   0   1      296.62      306.55      5.10 o
   3   0   1       71.12       78.85      3.98 o
   4   0   1      132.82      146.54      7.92 o
   5   0   1      784.13      777.50     19.09 o
   6   0   1      140.64      146.39     13.70 o
  -6   1   1      399.18      421.07     22.61 o
  -5   1   1      105.77      111.16      7.86 o
  -4   1   1        7.78        6.32      2.48 o
  -3   1   1     1428.51     1436.12     14.59 o
  -2   1   1      342.26      344.63      6.30 o
  -1   1   1      508.22      548.15      6.91 o
   0   1   1      240.07      202.77     13.43 o
   1   1   1      528.53      560.91      6.12 o
   2   1   1      319.13      312.74      5.76 o
   3   1   1     1424.86     1412.16     15.38 o
   4   1   1        9.42        9.29      2.67 o
   5   1   1      102.51       91.94      7.29 o
   6   1   1      390.93      422.88     19.02 o
  -6   2   1        2.09       11.98      5.69 o
  -5   2   1       97.29       96.94      7.52 o
  -4   2   1      127.96      119.27      5.81 o
  -3   2   1      324.46      357.25      7.89 o
  -2   2   1      696.26      722.07      9.80 o
  -1   2   1     2431.57     2453.69     25.81 o
   0   2   1     3968.66     4051.33     36.16 o
   1   2   1     2453.78     2499.27     42.90 o
   2   2   1      694.17      712.53      9.72 o
   3   2   1      328.52      358.06      7.91 o
   4   2   1      125.72      126.20      5.93 o
   5   2   1       99.44       94.24      7.40 o
   6   2   1        1.65        6.58      6.50 o
  -6   3   1      172.16      163.44     13.95 o
  -5   3   1       58.29       51.55      6.04 o
  -4   3   1       29.37       33.97      3.92 o
  -3   3   1      717.02      789.22     11.33 o
  -2   3   1      753.24      732.21      9.96 o
  -1   3   1     5340.70     5340.12     56.60 o
   0   3   1     6637.59     6624.71     52.27 o
   1   3   1     5279.93     5300.65     66.15 o
   2   3   1      746.99      736.89     10.02 o
   3   3   1      739.84      786.95     12.06 o
   4   3   1       28.32       34.43      4.53 o
   5   3   1       55.28       53.60      5.95 o
   6   3   1      177.08      193.76     16.45 o
  -6   4   1       14.91       26.35      9.17 o
  -5   4   1      227.10      231.85     10.95 o
  -4   4   1      519.30      512.30     11.01 o
  -3   4   1      103.48      101.30      5.08 o
  -2   4   1     1152.04     1185.85     17.01 o
  -1   4   1     6175.10     6446.42     45.43 o
   0   4   1       13.34       14.66      1.75 o
   1   4   1     6110.09     6377.17     46.81 o
   2   4   1     1124.57     1174.42     13.58 o
   3   4   1      100.64       95.19      5.00 o
   4   4   1      524.77      526.48     11.23 o
   5   4   1      217.21      225.36     10.81 o
   6   4   1       15.04       11.67      8.58 o
  -6   5   1        3.99        1.65      7.66 o
  -5   5   1      137.47      136.55     10.07 o
  -4   5   1       50.31       51.32      4.54 o
  -3   5   1      729.59      721.49     11.62 o
  -2   5   1       35.24       36.99      2.89 o
  -1   5   1     4887.75     5303.85     60.53 o
   0   5   1        0.06       -1.50      1.50 o
   1   5   1     4930.61     5324.70     64.33 o
   2   5   1       32.72       29.34      2.57 o
   3   5   1      701.72      698.56     11.60 o
   4   5   1       48.06       50.66      4.30 o
   5   5   1      137.19      136.84      9.71 o
   6   5   1        4.63        1.10      8.01 o
  -6   6   1       47.61       48.81     11.87 o
  -5   6   1      197.60      163.54     12.85 o
  -4   6   1     1092.90     1064.57     16.46 o
  -3   6   1        1.62        0.11      2.13 o
  -2   6   1     5016.67     5296.29     58.63 o
  -1   6   1       82.96      105.57      4.51 o
   0   6   1     2415.78     2325.02     22.74 o
   1   6   1       75.48       95.78      3.70 o
   2   6   1     5043.96     5374.96     39.76 o
   3   6   1        1.68        0.60      2.16 o
   4   6   1     1097.59     1053.08     16.40 o
   5   6   1      201.83      216.43     14.55 o
   6   6   1       49.30       57.84     12.60 o
  -5   7   1       85.96       88.24     10.41 o
  -4   7   1       12.81        8.99      3.30 o
  -3   7   1      287.64      304.42      8.18 o
  -2   7   1     2377.87     2349.16     23.99 o
  -1   7   1      400.16      424.63      8.33 o
   0   7   1      303.72      322.11      6.72 o
   1   7   1      394.72      403.98     11.78 o
   2   7   1     2330.90     2306.73     20.77 o
   3   7   1      286.47      282.61     11.69 o
   4   7   1       13.82       18.80      3.95 o
   5   7   1       89.88       74.20     11.98 o
  -5   8   1        0.61        2.38      5.27 o
  -4   8   1      320.27      278.04     11.94 o
  -3   8   1       56.13       57.57      4.22 o
  -2   8   1      548.95      581.90     12.72 o
  -1   8   1      384.06      422.52      8.09 o
   0   8   1        2.63        0.68      1.62 o
   1   8   1      360.15      407.68      7.67 o
   2   8   1      536.24      548.22     23.19 o
   3   8   1       51.05       47.69      3.95 o
   4   8   1      306.98      275.69     11.52 o
   5   8   1        0.19        1.81      5.18 o
  -5   9   1        2.69        7.49      5.82 o
  -4   9   1       32.41       35.33      5.75 o
  -3   9   1      798.17      796.42     14.39 o
  -2   9   1      231.82      233.45      7.07 o
  -1   9   1      846.16      815.64     12.94 o
   0   9   1     1176.88     1284.86     18.46 o
   1   9   1      835.91      797.94     17.88 o
   2   9   1      231.82      232.46      6.51 o
   3   9   1      831.52      822.37     17.99 o
   4   9   1       33.06       25.26      5.32 o
   5   9   1        3.36        4.81      6.71 o
  -5  10   1      154.52      147.70     22.54 o
  -4  10   1       19.51       16.27      5.86 o
  -3  10   1      797.93      693.13     20.33 o
  -2  10   1       27.66       19.68      4.02 o
  -1  10   1      356.85      341.56      7.89 o
   0  10   1      769.38      829.97     13.22 o
   1  10   1      345.11      321.58      7.49 o
   2  10   1       24.65       28.33      3.95 o
   3  10   1      799.14      757.58     17.78 o
   4  10   1       17.20       14.50      4.85 o
   5  10   1      153.27      168.54     14.03 o
  -5  11   1       13.79       20.04      7.17 o
  -4  11   1      237.76      234.11     15.53 o
  -3  11   1       13.53       12.34      5.03 o
  -2  11   1      677.76      587.80     76.69 o
  -1  11   1       73.47       82.06      4.43 o
   0  11   1      136.02      152.15      6.50 o
   1  11   1       70.27       83.16      4.19 o
   2  11   1      660.99      641.87     35.00 o
   3  11   1       12.15       14.66      5.13 o
   4  11   1      235.82      235.13     12.95 o
   5  11   1       12.39       16.59      8.75 o
  -5  12   1      288.06      137.61    130.99 o
  -4  12   1        8.52       14.74      6.87 o
  -3  12   1      322.39      299.44     14.22 o
  -2  12   1       14.22       15.10      4.74 o
  -1  12   1      385.64      373.65      8.21 o
   0  12   1      108.44      102.32      5.48 o
   1  12   1      398.31      397.53     11.40 o
   2  12   1       14.68       12.11      6.09 o
   3  12   1      325.93      298.69     14.73 o
   4  12   1        9.14       14.68      6.10 o
   5  12   1      290.01      292.80     24.19 o
  -4  13   1       48.71       48.20      8.42 o
  -3  13   1      171.31      126.96     11.38 o
  -2  13   1      299.39      266.45     20.19 o
  -1  13   1      200.93      207.91      8.30 o
   0  13   1      252.95      253.32      7.60 o
   1  13   1      191.77      188.47      9.30 o
   2  13   1      298.93      305.76     14.13 o
   3  13   1      180.95      176.64     16.36 o
   4  13   1       52.30       43.29      7.94 o
  -4  14   1       83.65       85.62     14.75 o
  -3  14   1      147.12      137.33     12.03 o
  -2  14   1      199.96      147.54     11.48 o
  -1  14   1      556.30      544.39     14.67 o
   0  14   1       61.31       73.01      5.59 o
   1  14   1      566.92      568.81     15.84 o
   2  14   1      206.95      192.41     14.64 o
   3  14   1      149.79      157.04     21.51 o
   4  14   1       80.33       81.18     13.57 o
  -4  15   1      220.88      204.57     16.27 o
  -3  15   1        6.70        6.44      4.84 o
  -2  15   1      269.27      269.22     15.00 o
  -1  15   1      230.98      245.13     16.29 o
   0  15   1      259.71      260.03      8.85 o
   1  15   1      231.14      214.91     11.18 o
   2  15   1      269.08      253.96     17.37 o
   3  15   1        5.94       15.94      6.24 o
   4  15   1      216.31      205.20     16.14 o
  -3  16   1        6.58        4.65      5.46 o
  -2  16   1       91.96       89.77     10.15 o
  -1  16   1      100.19       89.25      8.12 o
   0  16   1      539.29      526.97     12.25 o
   1  16   1      104.04      109.43      8.96 o
   2  16   1       90.69       99.96     10.38 o
   3  16   1        6.16        4.52      6.12 o
  -3  17   1      390.55      411.08     20.15 o
  -2  17   1      127.42      126.65     18.56 o
  -1  17   1       20.59        7.83      5.30 o
   0  17   1      459.12      490.65     39.65 o
   1  17   1       21.73       12.31      4.96 o
   2  17   1      132.03      144.00     11.14 o
   3  17   1      397.80      363.08     19.81 o
  -2  18   1      178.38      187.70     12.98 o
  -1  18   1      229.05      247.31     13.86 o
   0  18   1       28.67       34.83      9.35 o
   1  18   1      219.23      242.75     13.00 o
   2  18   1      180.57      183.51     12.83 o
  -1  19   1       58.90       48.96      8.51 o
   0  19   1       16.65       17.89      8.36 o
   1  19   1       62.06       46.17     12.13 o
   0   0   2       33.09       28.16      2.96 o
   1   0   2       75.99       68.22      2.04 o
   2   0   2       12.14        7.45      1.56 o
   3   0   2     1345.82     1357.77     14.91 o
   4   0   2        0.40       -1.38      1.99 o
   5   0   2       88.01       92.09      6.54 o
   6   0   2      262.74      285.65     18.31 o
  -6   1   2      122.31      110.59     11.93 o
  -5   1   2      287.29      274.33      9.93 o
  -4   1   2      309.74      316.60      7.88 o
  -3   1   2      168.25      177.16      6.03 o
  -2   1   2       96.87       94.15      4.21 o
  -1   1   2    13340.95    12900.08    148.73 o
   0   1   2      856.88      876.44     17.48 o
   1   1   2    13282.56    13009.69    172.24 o
   2   1   2       97.28       90.33      3.55 o
   3   1   2      161.93      168.30      4.81 o
   4   1   2      318.50      318.55      7.65 o
   5   1   2      281.68      298.76     11.00 o
   6   1   2      117.18      113.39     16.97 o
  -6   2   2      223.66      253.66     22.42 o
  -5   2   2       69.86       73.06      6.07 o
  -4   2   2       92.77      100.59      5.37 o
  -3   2   2      214.43      219.21      6.30 o
  -2   2   2     2541.60     2530.43     34.71 o
  -1   2   2     5574.75     5400.29     44.47 o
   0   2   2      406.64      410.80      7.05 o
   1   2   2     5654.71     5517.59     52.31 o
   2   2   2     2535.23     2506.52     26.81 o
   3   2   2      212.56      212.20      6.08 o
   4   2   2       96.89       90.92      5.40 o
   5   2   2       65.47       69.39      9.30 o
   6   2   2      228.47      280.26     18.46 o
  -6   3   2       52.19       49.91      8.85 o
  -5   3   2      136.96      141.92      7.99 o
  -4   3   2      664.13      630.25     12.14 o
  -3   3   2        2.29        0.76      2.05 o
  -2   3   2      556.35      571.00      8.63 o
  -1   3   2      349.62      318.82      5.52 o
   0   3   2        8.49        5.65      1.07 o
   1   3   2      334.04      309.82      6.77 o
   2   3   2      572.79      590.25      8.77 o
   3   3   2        1.52       -0.86      1.92 o
   4   3   2      673.38      668.34     11.30 o
   5   3   2      130.73      125.99      9.52 o
   6   3   2       52.97       35.71     11.79 o
  -6   4   2        6.51        4.42      6.04 o
  -5   4   2      182.48      184.16      9.02 o
  -4   4   2       70.76       72.02      5.09 o
  -3   4   2     1329.95     1316.50     20.27 o
  -2   4   2      935.34     1007.38     12.19 o
  -1   4   2     2417.33     2357.98     21.72 o
   0   4   2      923.64      898.07     12.16 o
   1   4   2     2394.82     2406.23     33.60 o
   2   4   2      921.71      990.00     12.17 o
   3   4   2     1341.84     1339.36     16.71 o
   4   4   2       70.07       65.17      4.95 o
   5   4   2      178.82      178.47     11.08 o
   6   4   2        6.85       10.60      8.20 o
  -6   5   2        8.66        6.69      7.92 o
  -5   5   2      215.46      235.10     12.84 o
  -4   5   2      117.74      110.82      6.17 o
  -3   5   2     1372.31     1351.27     20.50 o
  -2   5   2     1728.50     1745.21     18.04 o
  -1   5   2     1967.24     1980.13     22.78 o
   0   5   2      873.81      921.91     11.17 o
   1   5   2     1971.61     1980.57     26.52 o
   2   5   2     1768.43     1789.12     18.13 o
   3   5   2     1356.13     1329.94     16.90 o
   4   5   2      123.90      115.10      7.47 o
   5   5   2      221.53      224.85     13.84 o
   6   5   2        7.83        3.84      8.03 o
  -6   6   2       23.12       25.63      9.94 o
  -5   6   2       23.61       31.65      6.02 o
  -4   6   2       68.70       68.15      5.74 o
  -3   6   2      303.06      308.75      7.73 o
  -2   6   2     1421.27     1410.99     17.30 o
  -1   6   2     1259.22     1304.05     23.37 o
   0   6   2      171.11      196.31      5.48 o
   1   6   2     1259.80     1270.75     12.91 o
   2   6   2     1443.39     1488.34     14.19 o
   3   6   2      306.01      304.87      8.29 o
   4   6   2       66.80       65.98      4.78 o
   5   6   2       25.45       27.02      6.34 o
   6   6   2       22.66       15.22      9.41 o
  -5   7   2       46.44       58.34      8.84 o
  -4   7   2        6.00       11.68      3.57 o
  -3   7   2       92.09       83.17      4.83 o
  -2   7   2      281.56      271.64      5.90 o
  -1   7   2     2703.14     2897.11     27.64 o
   0   7   2      962.80     1001.61     13.05 o
   1   7   2     2677.77     2874.69     26.93 o
   2   7   2      284.48      272.54      8.13 o
   3   7   2       97.93       98.38      5.75 o
   4   7   2        8.17        5.38      3.44 o
   5   7   2       43.73       37.24      7.36 o
  -5   8   2       21.07       25.37      7.06 o
  -4   8   2      126.64      120.85      7.07 o
  -3   8   2      119.80      106.16      7.28 o
  -2   8   2     1510.79     1549.62     19.91 o
  -1   8   2     1103.07     1163.11     13.55 o
   0   8   2        5.67        3.26      1.78 o
   1   8   2     1136.29     1217.13     16.95 o
   2   8   2     1495.38     1563.38     21.92 o
   3   8   2      107.92      108.16      6.33 o
   4   8   2      134.38      134.19      9.38 o
   5   8   2       22.30       23.20      6.81 o
  -5   9   2       19.45       15.86      6.66 o
  -4   9   2        6.94        3.92      3.96 o
  -3   9   2      231.15      229.71     12.13 o
  -2   9   2      312.06      318.01     12.51 o
  -1   9   2      209.38      191.96      5.16 o
   0   9   2       91.76       83.30      4.61 o
   1   9   2      212.18      200.34     10.02 o
   2   9   2      314.43      329.03      8.34 o
   3   9   2      236.91      225.75     11.71 o
   4   9   2        6.91        6.77      4.51 o
   5   9   2       17.61       16.78      6.54 o
  -5  10   2       73.43      105.07     15.72 o
  -4  10   2      155.45      181.45     13.37 o
  -3  10   2      603.69      566.81     18.31 o
  -2  10   2      542.38      518.27     11.05 o
  -1  10   2       79.77       77.82      4.78 o
   0  10   2     2897.71     2950.58     30.89 o
   1  10   2       71.25       77.91      4.16 o
   2  10   2      550.11      525.55     53.67 o
   3  10   2      616.66      543.12     19.85 o
   4  10   2      160.49      170.30     10.90 o
   5  10   2       74.22       95.89     11.06 o
  -5  11   2        3.17        5.37      5.66 o
  -4  11   2      353.05      381.36     17.07 o
  -3  11   2      160.92      176.61     12.54 o
  -2  11   2       78.00       74.30      9.19 o
  -1  11   2      212.38      230.01      6.42 o
   0  11   2     3710.54     3853.32     42.42 o
   1  11   2      222.59      225.25      8.42 o
   2  11   2       75.99       77.28      7.77 o
   3  11   2      150.98      151.17      9.74 o
   4  11   2      347.90      375.29     14.25 o
   5  11   2        3.11        6.01      7.28 o
  -5  12   2       27.95       23.37      7.86 o
  -4  12   2      274.95      258.19     16.58 o
  -3  12   2      136.15      132.23     11.33 o
  -2  12   2      246.73      207.83     26.01 o
  -1  12   2      274.11      268.96      7.46 o
   0  12   2      927.78      906.62     15.15 o
   1  12   2      279.25      273.80      8.69 o
   2  12   2      232.06      218.97     12.28 o
   3  12   2      143.88      131.29     13.83 o
   4  12   2      269.86      243.25     16.09 o
   5  12   2       28.59       30.38     10.47 o
  -4  13   2      175.34      174.09     16.17 o
  -3  13   2      317.47      283.03     15.69 o
  -2  13   2       16.27       11.15      4.83 o
  -1  13   2      116.12      115.86      7.91 o
   0  13   2      289.88      307.20      8.34 o
   1  13   2      123.93      130.51      9.61 o
   2  13   2       19.72       12.94      5.11 o
   3  13   2      317.52      291.19     24.19 o
   4  13   2      180.00      156.96     13.54 o
  -4  14   2      269.20      257.53     16.05 o
  -3  14   2      132.33      123.63     11.67 o
  -2  14   2      152.75      139.38     11.35 o
  -1  14   2      224.52      236.79     11.77 o
   0  14   2       17.55       17.61      3.29 o
   1  14   2      220.78      218.42     15.49 o
   2  14   2      146.94      139.45     11.25 o
   3  14   2      136.84      136.67     12.02 o
   4  14   2      258.12      232.56     16.96 o
  -4  15   2       49.97       60.53      8.77 o
  -3  15   2      165.80      132.84     14.88 o
  -2  15   2       31.05       36.39      7.17 o
  -1  15   2      160.84      158.15      9.80 o
   0  15   2       37.97       44.17      4.47 o
   1  15   2      161.26      170.65     10.37 o
   2  15   2       32.08       34.50      5.85 o
   3  15   2      161.97      165.54     13.59 o
   4  15   2       44.06       64.45     10.22 o
  -3  16   2       73.50       52.55     16.18 o
  -2  16   2      262.66      275.95     15.73 o
  -1  16   2       68.43       59.57      7.96 o
   0  16   2       27.02       25.19      5.01 o
   1  16   2       74.60       73.80      7.73 o
   2  16   2      263.04      274.86     13.74 o
   3  16   2       72.01       80.65     10.50 o
  -3  17   2       47.03       57.92      9.78 o
  -2  17   2      221.69      228.14     21.32 o
  -1  17   2      290.97      317.71     13.97 o
   0  17   2        0.06       -0.18      3.78 o
   1  17   2      290.76      309.24     13.72 o
   2  17   2      213.82      234.16     13.68 o
   3  17   2       49.29       55.49      8.50 o
  -2  18   2       19.43       17.33      6.97 o
  -1  18   2      102.46       73.73      9.42 o
   0  18   2      225.04      252.29     12.84 o
   1  18   2      106.83       98.62      9.30 o
   2  18   2       18.99       14.97      5.73 o
  -1  19   2       30.22       23.10      7.11 o
   0  19   2      199.96      210.41     19.47 o
   1  19   2       27.65       21.54      8.78 o
   1   0   3      360.38      366.43      6.64 o
   2   0   3     1199.44     1095.53     10.38 o
   3   0   3      131.79      124.08      4.31 o
   4   0   3      229.88      201.20      8.54 o
   5   0   3      274.18      257.60     11.80 o
   6   0   3      180.73      184.81     15.14 o
  -6   1   3       55.34       59.48      9.53 o
  -5   1   3      314.68      317.69     10.41 o
  -4   1   3      322.26      307.51      8.83 o
  -3   1   3      218.97      206.63      6.08 o
  -2   1   3       97.92      102.13      3.80 o
  -1   1   3      608.15      603.40     11.25 o
   0   1   3      530.15      524.03      6.25 o
   1   1   3      588.87      592.39      6.30 o
   2   1   3       95.81       98.65      4.72 o
   3   1   3      215.61      204.44      5.37 o
   4   1   3      339.12      322.23      8.41 o
   5   1   3      319.46      346.39     13.21 o
   6   1   3       52.87       60.05      9.91 o
  -6   2   3       34.66       53.87     19.29 o
  -5   2   3      209.70      228.32     10.31 o
  -4   2   3      252.00      251.01      7.29 o
  -3   2   3      579.91      561.82     10.78 o
  -2   2   3      514.09      538.57      9.04 o
  -1   2   3     1857.58     1810.85     27.57 o
   0   2   3     1420.58     1488.59     12.85 o
   1   2   3     1854.52     1837.46     17.38 o
   2   2   3      518.66      558.86      8.59 o
   3   2   3      564.54      561.03      9.84 o
   4   2   3      251.40      250.55      8.53 o
   5   2   3      210.95      207.51     11.81 o
   6   2   3       35.47       40.58      8.85 o
  -6   3   3       72.31       68.04     14.47 o
  -5   3   3        7.67        5.66      3.52 o
  -4   3   3       42.57       44.72      4.14 o
  -3   3   3      202.70      187.24      6.09 o
  -2   3   3      965.61      963.98     13.17 o
  -1   3   3      450.38      413.54      7.29 o
   0   3   3       36.85       34.94      1.75 o
   1   3   3      432.47      403.60      6.81 o
   2   3   3      962.92      979.58     11.87 o
   3   3   3      199.90      177.40      5.94 o
   4   3   3       38.22       34.84      4.24 o
   5   3   3        9.10        9.06      4.64 o
   6   3   3       72.89       83.24     11.06 o
  -6   4   3       89.15       97.61     12.67 o
  -5   4   3       81.83       75.81      7.02 o
  -4   4   3       43.49       48.12      4.36 o
  -3   4   3        8.79        4.68      2.37 o
  -2   4   3       23.44       21.50      2.88 o
  -1   4   3      418.84      423.89     11.50 o
   0   4   3      131.09      124.24      3.15 o
   1   4   3      419.43      429.16      9.69 o
   2   4   3       16.12       21.59      2.37 o
   3   4   3        9.64        5.95      2.35 o
   4   4   3       44.09       43.01      4.73 o
   5   4   3       84.10       82.93      9.43 o
   6   4   3       86.86      113.54     12.54 o
  -6   5   3       23.67       16.85      8.95 o
  -5   5   3      120.65      117.11      9.40 o
  -4   5   3     1492.45     1447.17     19.50 o
  -3   5   3      627.68      617.29     10.68 o
  -2   5   3      739.96      760.19     15.46 o
  -1   5   3     1894.35     1871.65     24.26 o
   0   5   3     4925.37     5094.36     43.12 o
   1   5   3     1900.63     1912.21     33.13 o
   2   5   3      734.58      777.75     12.26 o
   3   5   3      623.39      607.98     10.68 o
   4   5   3     1493.01     1462.82     19.81 o
   5   5   3      123.81      125.73      9.59 o
   6   5   3       21.80       18.27     12.29 o
  -5   6   3      187.55      178.63     12.13 o
  -4   6   3      510.53      490.54     12.28 o
  -3   6   3      473.41      468.91      9.38 o
  -2   6   3      342.55      331.15     10.20 o
  -1   6   3       48.54       60.41      2.70 o
   0   6   3        7.40        8.69      1.84 o
   1   6   3       40.35       49.45      3.41 o
   2   6   3      356.08      343.05      5.56 o
   3   6   3      470.37      453.77     10.64 o
   4   6   3      504.24      477.62     12.29 o
   5   6   3      184.63      188.78     10.42 o
  -5   7   3      318.84      327.74     16.54 o
  -4   7   3      833.64      804.43     16.03 o
  -3   7   3      290.47      293.81      9.30 o
  -2   7   3      195.36      206.60      4.98 o
  -1   7   3      123.82      123.21      3.89 o
   0   7   3      196.29      197.05      5.43 o
   1   7   3      134.35      134.50      4.80 o
   2   7   3      189.10      214.08      4.45 o
   3   7   3      300.49      305.32      7.69 o
   4   7   3      832.64      788.04     14.85 o
   5   7   3      305.99      321.39     20.54 o
  -5   8   3       98.41       97.97     11.03 o
  -4   8   3      172.15      150.37      9.87 o
  -3   8   3      343.10      342.20     11.17 o
  -2   8   3     1515.79     1501.23     27.14 o
  -1   8   3      648.84      661.28     19.42 o
   0   8   3      279.36      289.14      7.18 o
   1   8   3      660.61      694.02     12.19 o
   2   8   3     1535.72     1519.57     31.89 o
   3   8   3      329.66      302.49      9.13 o
   4   8   3      172.46      159.88      8.53 o
   5   8   3       98.53       97.25     13.53 o
  -5   9   3       42.50       39.74      8.19 o
  -4   9   3      254.88      230.35     17.26 o
  -3   9   3      399.78      385.41     10.26 o
  -2   9   3      117.06      112.66      5.98 o
  -1   9   3      121.36      126.47      4.53 o
   0   9   3      156.89      154.98      5.63 o
   1   9   3      121.78      115.30      3.79 o
   2   9   3      117.11      114.51      7.34 o
   3   9   3      395.32      400.21     10.48 o
   4   9   3      248.51      252.42     14.73 o
   5   9   3       43.63       47.57      8.48 o
  -5  10   3       51.88       45.36      8.49 o
  -4  10   3      170.54      185.70     16.30 o
  -3  10   3     1376.22     1324.88     28.28 o
  -2  10   3       49.39       43.56      4.32 o
  -1  10   3      483.49      485.39     16.67 o
   0  10   3      157.45      152.58      5.95 o
   1  10   3      486.56      479.22     10.18 o
   2  10   3       57.31       51.41      5.46 o
   3  10   3     1358.95     1320.52     24.39 o
   4  10   3      171.84      166.34     10.97 o
   5  10   3       50.56       57.34      9.22 o
  -5  11   3      741.69      840.48     32.56 o
  -4  11   3       51.09       42.20      7.05 o
  -3  11   3       36.54       28.60      6.00 o
  -2  11   3      341.70      306.36      9.04 o
  -1  11   3      796.24      760.57     15.03 o
   0  11   3       27.12       29.68      3.61 o
   1  11   3      785.00      773.14     14.91 o
   2  11   3      343.28      331.82     13.25 o
   3  11   3       32.82       25.62      5.95 o
   4  11   3       50.44       41.70      6.53 o
   5  11   3      742.25      833.68     31.73 o
  -4  12   3      125.90      116.64     10.30 o
  -3  12   3      329.27      273.08     14.86 o
  -2  12   3       86.46       68.72     11.81 o
  -1  12   3      117.90      118.73      5.40 o
   0  12   3      120.06      130.77      6.58 o
   1  12   3      119.16      116.52      7.76 o
   2  12   3       77.83       90.41      8.82 o
   3  12   3      325.47      275.84     21.74 o
   4  12   3      128.70      126.24     10.11 o
  -4  13   3      414.21      388.23     16.28 o
  -3  13   3       55.35       52.83      8.03 o
  -2  13   3      105.46       98.72     11.59 o
  -1  13   3      535.93      558.73     12.31 o
   0  13   3     1062.67     1051.93     21.28 o
   1  13   3      528.84      545.34     14.58 o
   2  13   3      103.43       94.92     11.73 o
   3  13   3       57.20       55.56      8.15 o
   4  13   3      419.00      386.73     18.78 o
  -4  14   3      111.61      111.09     10.58 o
  -3  14   3      226.99      214.99     18.55 o
  -2  14   3      288.66      273.40     14.78 o
  -1  14   3       34.84       34.97      5.22 o
   0  14   3      110.90      113.69      7.69 o
   1  14   3       31.71       37.20      5.36 o
   2  14   3      276.72      286.52     12.49 o
   3  14   3      229.17      211.93     14.70 o
   4  14   3      113.59       99.89     11.44 o
  -4  15   3       76.87       84.66      9.96 o
  -3  15   3        2.69        0.94      5.28 o
  -2  15   3      244.86      242.29     15.31 o
  -1  15   3      317.62      300.20     11.80 o
   0  15   3      393.21      406.13     11.29 o
   1  15   3      310.06      301.52     12.23 o
   2  15   3      248.59      213.24     13.97 o
   3  15   3        3.15        6.02      5.53 o
   4  15   3       73.74      127.57     25.51 o
  -3  16   3       87.47       75.24     12.99 o
  -2  16   3      359.81      367.17     16.67 o
  -1  16   3      291.75      298.14     12.41 o
   0  16   3       73.68       79.80     11.00 o
   1  16   3      294.89      275.98     12.49 o
   2  16   3      364.69      357.47     16.21 o
   3  16   3       88.20       93.46      9.35 o
  -3  17   3        6.93       15.00      6.47 o
  -2  17   3      155.00      179.71     13.92 o
  -1  17   3       17.01       16.69      6.04 o
   0  17   3      338.14      334.18     14.06 o
   1  17   3       15.01       20.72      5.40 o
   2  17   3      152.76      170.19     11.87 o
   3  17   3        6.69        4.60      5.35 o
  -2  18   3      192.53      212.06     15.77 o
  -1  18   3       33.96       24.74      6.77 o
   0  18   3       75.96       86.30      8.47 o
   1  18   3       32.87       30.70      7.95 o
   2  18   3      200.52      222.06     17.51 o
  -1  19   3      175.84      177.50     19.69 o
   0  19   3      446.92      457.54     25.19 o
   1  19   3      186.76      158.47     14.65 o
   0   0   4     4799.90     4924.52     68.76 o
   1   0   4     3345.79     3179.54     31.17 o
   2   0   4     1021.65     1020.60     13.61 o
   3   0   4      230.38      272.43      6.15 o
   4   0   4      393.34      391.40     10.72 o
   5   0   4       91.28      100.27      7.67 o
   6   0   4      312.72      319.82     19.33 o
  -6   1   4      136.90      134.12     13.23 o
  -5   1   4      111.22      123.26      7.49 o
  -4   1   4      481.36      485.77     12.09 o
  -3   1   4       87.43       97.98      5.22 o
  -2   1   4      315.21      324.88      5.85 o
  -1   1   4     1023.99      961.48     12.23 o
   0   1   4    12377.61    12187.48     92.49 o
   1   1   4     1037.70      959.57      7.24 o
   2   1   4      308.53      318.57      4.86 o
   3   1   4       83.12       82.99      3.58 o
   4   1   4      485.99      491.81     10.84 o
   5   1   4      113.05      119.43     13.79 o
   6   1   4      134.51      122.20     13.55 o
  -6   2   4       87.90       84.92     13.95 o
  -5   2   4      126.03      122.77      7.58 o
  -4   2   4       68.84       72.29      5.41 o
  -3   2   4       24.70       25.47      3.10 o
  -2   2   4      335.75      326.25      8.72 o
  -1   2   4     1923.44     1848.58     17.97 o
   0   2   4     2926.84     2791.09     42.30 o
   1   2   4     1922.45     1863.72     16.65 o
   2   2   4      334.82      321.55      5.66 o
   3   2   4       24.99       22.23      2.28 o
   4   2   4       70.03       74.84      5.77 o
   5   2   4      126.30      140.71     11.62 o
   6   2   4       92.41      100.53     11.91 o
  -6   3   4      133.56      150.37     17.22 o
  -5   3   4       26.89       28.13      4.52 o
  -4   3   4      217.91      212.45      9.11 o
  -3   3   4      533.63      545.46      9.73 o
  -2   3   4      763.63      723.24     32.11 o
  -1   3   4      482.94      492.54      9.04 o
   0   3   4        2.96       -0.25      1.20 o
   1   3   4      462.67      459.87      7.46 o
   2   3   4      768.80      768.50     11.78 o
   3   3   4      543.03      525.14     10.13 o
   4   3   4      202.40      175.10      9.86 o
   5   3   4       27.80       20.90      6.01 o
   6   3   4      133.99      154.02     14.00 o
  -6   4   4        3.43        6.20      6.01 o
  -5   4   4      266.82      267.81     11.76 o
  -4   4   4      361.79      357.36     10.45 o
  -3   4   4      777.60      743.73     11.67 o
  -2   4   4      278.36      264.18      6.63 o
  -1   4   4     1915.90     1968.43     38.55 o
   0   4   4       56.12       46.13      2.33 o
   1   4   4     1961.96     1977.05     20.06 o
   2   4   4      277.66      260.57      5.20 o
   3   4   4      780.72      730.44     11.30 o
   4   4   4      362.81      342.02     16.35 o
   5   4   4      273.80      249.33     14.96 o
   6   4   4        3.77        6.33      6.68 o
  -6   5   4       18.95       17.17      8.73 o
  -5   5   4      119.66      125.96      9.73 o
  -4   5   4      217.34      204.68      9.09 o
  -3   5   4      748.51      739.48     11.72 o
  -2   5   4      589.61      605.63     10.08 o
  -1   5   4     1107.54     1121.37     15.96 o
   0   5   4     1626.97     1700.50     17.70 o
   1   5   4     1111.94     1124.52     15.83 o
   2   5   4      592.97      611.62     12.13 o
   3   5   4      749.76      761.73     13.73 o
   4   5   4      224.64      224.17     11.29 o
   5   5   4      122.83      126.38      9.71 o
   6   5   4       18.28       16.80     10.12 o
  -5   6   4       94.72       97.65      8.85 o
  -4   6   4       47.24       41.09      5.70 o
  -3   6   4      130.07      141.67      7.23 o
  -2   6   4     1411.15     1463.54     16.29 o
  -1   6   4      580.29      607.39      8.20 o
   0   6   4       80.05       87.09      4.04 o
   1   6   4      564.69      584.20      8.86 o
   2   6   4     1421.12     1500.79     18.93 o
   3   6   4      130.01      144.06      7.11 o
   4   6   4       44.06       38.82      5.61 o
   5   6   4       91.86      114.77      9.44 o
  -5   7   4       67.91       68.79      7.81 o
  -4   7   4      100.98      104.67      8.30 o
  -3   7   4     1383.27     1366.34     23.17 o
  -2   7   4      632.50      629.36     10.80 o
  -1   7   4      864.32      875.12     12.09 o
   0   7   4      784.43      793.98     10.03 o
   1   7   4      866.65      888.21     14.00 o
   2   7   4      626.19      625.26     11.49 o
   3   7   4     1382.14     1386.02     20.14 o
   4   7   4      110.01      117.81      9.66 o
   5   7   4       65.35       55.58      7.34 o
  -5   8   4       70.28       61.64      9.22 o
  -4   8   4       70.92       69.22     12.80 o
  -3   8   4       10.78       10.72      3.40 o
  -2   8   4      412.18      396.85      9.58 o
  -1   8   4       15.82       16.89      2.04 o
   0   8   4      118.01      101.45      7.06 o
   1   8   4       19.27       22.62      2.55 o
   2   8   4      417.46      390.87      9.96 o
   3   8   4       13.79       11.60      3.11 o
   4   8   4       69.51       68.01      6.39 o
   5   8   4       72.58       79.77     10.11 o
  -5   9   4      115.78      105.20     11.45 o
  -4   9   4      193.15      170.47     12.74 o
  -3   9   4      194.86      192.56      7.60 o
  -2   9   4      114.81      123.24      6.43 o
  -1   9   4      402.57      403.16      8.19 o
   0   9   4        0.40       -1.40      1.73 o
   1   9   4      422.87      422.74      9.33 o
   2   9   4      112.59      111.40      7.37 o
   3   9   4      203.45      197.20      8.19 o
   4   9   4      193.31      179.90     13.15 o
   5   9   4      121.68      133.66     12.82 o
  -5  10   4       12.38        7.92      6.47 o
  -4  10   4      344.10      332.45     15.47 o
  -3  10   4       55.63       68.25      5.21 o
  -2  10   4      200.90      205.06      7.76 o
  -1  10   4      188.38      176.53      5.51 o
   0  10   4     1273.97     1271.22     17.41 o
   1  10   4      185.78      184.06      6.56 o
   2  10   4      216.43      211.61      9.42 o
   3  10   4       50.99       46.46      6.97 o
   4  10   4      337.42      314.71     16.05 o
   5  10   4       12.39       15.94      6.93 o
  -5  11   4        9.48       12.86      6.74 o
  -4  11   4      149.92      158.97     17.74 o
  -3  11   4        9.64       10.75      3.57 o
  -2  11   4        5.75        5.29      3.36 o
  -1  11   4      114.85      111.45      4.99 o
   0  11   4     2318.59     2226.24     26.05 o
   1  11   4      111.74      112.20      7.42 o
   2  11   4        5.29        7.49      3.59 o
   3  11   4        8.71        4.01      3.66 o
   4  11   4      161.93      164.49     13.37 o
   5  11   4        9.40       22.90      7.27 o
  -4  12   4       97.26      121.27     12.41 o
  -3  12   4        6.41        0.70      3.79 o
  -2  12   4      817.39      786.98     15.35 o
  -1  12   4      260.46      263.37      8.43 o
   0  12   4       20.75       18.93      3.86 o
   1  12   4      260.34      253.80      9.88 o
   2  12   4      839.58      810.00     18.15 o
   3  12   4        5.51        1.50      3.84 o
   4  12   4      100.15       88.00     10.81 o
  -4  13   4       21.26       19.09      6.57 o
  -3  13   4       23.97       15.70      5.24 o
  -2  13   4       60.98       44.99      6.01 o
  -1  13   4       84.52       81.91      5.88 o
   0  13   4      159.85      155.89      7.50 o
   1  13   4       73.86       72.73      6.60 o
   2  13   4       59.42       65.86      7.56 o
   3  13   4       24.17       22.00      6.07 o
   4  13   4       21.66       21.88      7.27 o
  -4  14   4        7.30        8.78      5.95 o
  -3  14   4      146.48      131.55     11.34 o
  -2  14   4      281.60      272.28     24.92 o
  -1  14   4       25.72       31.90      6.92 o
   0  14   4      144.55      152.17      9.77 o
   1  14   4       29.85       27.40      4.98 o
   2  14   4      278.36      272.08     14.28 o
   3  14   4      145.89      170.70     13.52 o
   4  14   4        6.55       -0.05      5.72 o
  -3  15   4      302.68      322.24     16.35 o
  -2  15   4       10.24        9.94      5.35 o
  -1  15   4      644.09      650.21     19.90 o
   0  15   4       59.39       57.60      6.69 o
   1  15   4      641.94      621.81     16.81 o
   2  15   4        9.36       13.62      5.00 o
   3  15   4      308.07      310.56     15.00 o
  -3  16   4       52.96       44.63      8.70 o
  -2  16   4      266.58      250.19     16.05 o
  -1  16   4       48.14       52.16      6.71 o
   0  16   4        0.53       -0.94      3.59 o
   1  16   4       46.96       42.81      6.43 o
   2  16   4      271.04      292.10     14.03 o
   3  16   4       49.05       49.48      7.42 o
  -3  17   4      153.85      123.92     28.66 o
  -2  17   4       14.22       10.03      6.08 o
  -1  17   4      533.41      570.59     24.28 o
   0  17   4       74.10       66.11      7.58 o
   1  17   4      525.46      574.57     17.32 o
   2  17   4       14.92       12.50      5.40 o
   3  17   4      152.31      173.53     12.58 o
  -2  18   4       22.67       25.43      7.02 o
  -1  18   4      241.16      249.66     19.48 o
   0  18   4      148.88      141.10     10.69 o
   1  18   4      240.17      249.12     17.12 o
   2  18   4       23.04       34.11      6.60 o
  -1  19   4       78.35       67.98      9.85 o
   0  19   4       77.93      100.10      9.63 o
   1  19   4       75.94       78.92     11.91 o
   1   0   5     2593.36     2719.19     27.64 o
   2   0   5     1644.11     1600.27     17.04 o
   3   0   5     2411.41     2342.81     21.71 o
   4   0   5      864.54      846.49     16.13 o
   5   0   5       88.13       90.96      7.98 o
   6   0   5      267.39      296.76     19.02 o
  -6   1   5        6.16       -3.93      6.91 o
  -5   1   5      756.78      751.28     19.76 o
  -4   1   5      348.49      345.99     10.48 o
  -3   1   5      680.12      657.31     12.57 o
  -2   1   5      124.40      131.50      5.59 o
  -1   1   5     3084.94     3047.71     30.63 o
   0   1   5     7469.12     7304.95     57.04 o
   1   1   5     3078.44     3038.64     20.73 o
   2   1   5      115.74      118.40      3.47 o
   3   1   5      679.99      673.54     10.28 o
   4   1   5      352.05      362.27     11.02 o
   5   1   5      762.71      746.90     43.89 o
   6   1   5        6.32       17.89      7.53 o
  -6   2   5       10.32        0.25      7.35 o
  -5   2   5      451.15      440.10     11.97 o
  -4   2   5       31.97       29.44      4.03 o
  -3   2   5     1401.48     1392.59     18.24 o
  -2   2   5       40.14       42.18      3.41 o
  -1   2   5     4119.01     4184.99     35.93 o
   0   2   5      400.22      406.00      8.78 o
   1   2   5     4064.74     4093.00     39.76 o
   2   2   5       41.86       39.27      2.43 o
   3   2   5     1417.14     1426.66     16.42 o
   4   2   5       31.93       26.93      4.68 o
   5   2   5      445.80      433.07     17.34 o
   6   2   5       11.28        5.98      6.39 o
  -6   3   5       44.11       64.85     12.30 o
  -5   3   5      300.67      300.18     11.73 o
  -4   3   5       24.11       29.08      4.25 o
  -3   3   5       42.24       44.72      3.99 o
  -2   3   5     2788.99     2864.99     38.04 o
  -1   3   5     1453.25     1414.28     18.29 o
   0   3   5      620.14      633.42      7.57 o
   1   3   5     1471.44     1498.52     16.03 o
   2   3   5     2798.19     2849.24     25.05 o
   3   3   5       41.17       38.67      4.16 o
   4   3   5       21.86       18.68      4.42 o
   5   3   5      300.86      303.99     15.43 o
   6   3   5       43.11       40.47      8.97 o
  -6   4   5       41.74       36.80     17.42 o
  -5   4   5       95.00      102.56      8.01 o
  -4   4   5      213.62      215.54      9.25 o
  -3   4   5      432.48      406.10     10.21 o
  -2   4   5     2277.89     2150.06     42.35 o
  -1   4   5     1352.08     1364.95     19.72 o
   0   4   5     2253.83     2315.41     19.76 o
   1   4   5     1353.61     1340.48     17.43 o
   2   4   5     2265.12     2124.19     31.05 o
   3   4   5      425.11      414.52      9.59 o
   4   4   5      213.63      201.48     10.82 o
   5   4   5       96.31       89.93      8.58 o
   6   4   5       40.08       44.36      9.45 o
  -5   5   5      110.51      120.39      9.69 o
  -4   5   5     1943.67     1933.98     30.87 o
  -3   5   5      237.79      223.38      7.69 o
  -2   5   5      828.08      866.11     13.15 o
  -1   5   5      188.53      192.60      5.60 o
   0   5   5     3989.25     4066.79     32.17 o
   1   5   5      185.48      188.82      6.96 o
   2   5   5      817.64      860.49     13.26 o
   3   5   5      224.97      233.60      7.88 o
   4   5   5     1946.72     1908.89     38.80 o
   5   5   5      108.28      114.71      9.41 o
  -5   6   5      125.25      132.74     10.22 o
  -4   6   5      420.53      430.08     17.29 o
  -3   6   5      987.22      935.30     21.24 o
  -2   6   5      411.49      421.25     11.45 o
  -1   6   5      222.37      212.92      4.80 o
   0   6   5     3514.94     3551.15     29.10 o
   1   6   5      231.60      217.16     11.68 o
   2   6   5      404.33      406.17      9.04 o
   3   6   5      990.97      970.95     16.16 o
   4   6   5      414.76      411.30     13.46 o
   5   6   5      122.25      131.68     10.03 o
  -5   7   5      164.78      160.45     11.26 o
  -4   7   5       47.53       45.68      6.08 o
  -3   7   5      498.76      518.32     13.80 o
  -2   7   5      847.42      829.43     12.92 o
  -1   7   5      872.67      842.03     10.54 o
   0   7   5      437.82      422.14      9.13 o
   1   7   5      873.56      829.92     14.49 o
   2   7   5      855.32      852.59     13.82 o
   3   7   5      487.37      498.74     11.55 o
   4   7   5       45.87       36.47      5.71 o
   5   7   5      163.12      146.88     10.69 o
  -5   8   5       79.23       86.30     11.27 o
  -4   8   5       29.34       22.52      9.93 o
  -3   8   5      592.50      587.04     15.03 o
  -2   8   5      748.91      691.02     18.74 o
  -1   8   5      910.76      886.45     14.55 o
   0   8   5      886.61      897.01     11.39 o
   1   8   5      935.47      903.77     20.06 o
   2   8   5      739.80      691.45     14.80 o
   3   8   5      593.95      590.31     12.95 o
   4   8   5       31.91       28.98      5.41 o
   5   8   5       78.38       76.80     10.00 o
  -5   9   5        8.36       16.87      6.62 o
  -4   9   5      429.74      417.61     14.31 o
  -3   9   5      502.96      524.06     14.93 o
  -2   9   5      236.27      251.13      7.45 o
  -1   9   5      184.83      193.59      4.96 o
   0   9   5     1451.25     1480.67     19.16 o
   1   9   5      173.08      173.44      7.01 o
   2   9   5      240.10      262.60     10.30 o
   3   9   5      503.92      503.01     13.31 o
   4   9   5      417.66      408.44     12.55 o
   5   9   5        7.67        8.04      6.28 o
  -5  10   5       29.17       21.70      5.74 o
  -4  10   5      199.32      223.49     14.74 o
  -3  10   5      209.06      203.17      8.41 o
  -2  10   5      344.10      329.02      8.62 o
  -1  10   5      307.20      300.94      6.79 o
   0  10   5      433.02      425.76      8.71 o
   1  10   5      305.33      299.41      7.87 o
   2  10   5      334.56      320.57      9.64 o
   3  10   5      202.23      175.23     16.51 o
   4  10   5      196.52      206.72     19.46 o
   5  10   5       30.31       27.21      7.60 o
  -5  11   5      438.49      467.64     20.56 o
  -4  11   5       22.10       14.27      5.92 o
  -3  11   5      102.82       87.11      6.07 o
  -2  11   5     1561.70     1491.25     20.19 o
  -1  11   5      923.26      857.69     23.89 o
   0  11   5       59.95       48.16      4.22 o
   1  11   5      914.01      907.31     19.58 o
   2  11   5     1566.64     1576.13     22.93 o
   3  11   5      104.92       76.99      7.24 o
   4  11   5       21.57       18.82      6.54 o
   5  11   5      444.00      445.19     20.71 o
  -4  12   5       96.94      101.59     11.23 o
  -3  12   5      203.29      208.25     12.14 o
  -2  12   5      100.88      100.82      6.73 o
  -1  12   5      739.82      740.73     13.78 o
   0  12   5      100.01      124.40      6.50 o
   1  12   5      742.19      732.56     18.37 o
   2  12   5      102.94      104.58      9.03 o
   3  12   5      204.62      212.51     13.97 o
   4  12   5      100.02       99.69     12.95 o
  -4  13   5      199.35      181.77     18.61 o
  -3  13   5      321.03      314.88     13.91 o
  -2  13   5      112.49      111.46     10.46 o
  -1  13   5       43.81       45.51      7.07 o
   0  13   5        0.64       -2.33      2.33 o
   1  13   5       40.39       44.85      5.54 o
   2  13   5      113.68      125.06      8.99 o
   3  13   5      318.71      326.63     13.13 o
   4  13   5      196.87      163.46     15.72 o
  -4  14   5        9.33        8.14      6.27 o
  -3  14   5      287.94      277.30     19.67 o
  -2  14   5      235.53      252.50     11.59 o
  -1  14   5      633.82      639.17     17.99 o
   0  14   5      371.93      382.95     14.59 o
   1  14   5      649.51      663.81     26.09 o
   2  14   5      228.08      230.01     12.29 o
   3  14   5      291.16      291.22     14.00 o
   4  14   5        9.03        6.83      7.39 o
  -3  15   5      114.14      126.13     10.45 o
  -2  15   5      250.09      206.53     28.95 o
  -1  15   5      275.49      291.81     12.30 o
   0  15   5      367.89      369.36     14.81 o
   1  15   5      283.55      285.44     12.04 o
   2  15   5      254.16      252.74     13.24 o
   3  15   5      114.56      124.32     10.13 o
  -3  16   5      498.31      525.37     21.35 o
  -2  16   5       53.39       51.86      8.39 o
  -1  16   5        2.85        3.07      4.13 o
   0  16   5      175.20      200.14     11.85 o
   1  16   5        3.97       -0.04      3.88 o
   2  16   5       56.35       54.80      7.14 o
   3  16   5      496.97      530.46     22.02 o
  -2  17   5      167.78      186.73     14.46 o
  -1  17   5       78.64       86.63      9.76 o
   0  17   5        0.32       -3.79      3.95 o
   1  17   5       81.11       96.13     10.87 o
   2  17   5      172.32      174.92     12.14 o
  -2  18   5      143.82      138.34     19.85 o
  -1  18   5      294.63      274.89     20.87 o
   0  18   5      188.44      199.69     15.13 o
   1  18   5      296.63      282.03     18.14 o
   2  18   5      149.81      178.26     12.66 o
  -1  19   5       49.56       51.08      8.97 o
   0  19   5       11.39        9.89      5.90 o
   1  19   5       49.00       67.99     10.75 o
   0   0   6     5642.80     5454.01     70.40 o
   1   0   6     1179.43     1228.72     16.05 o
   2   0   6     1420.00     1404.33     19.34 o
   3   0   6      160.30      138.05      5.82 o
   4   0   6      636.03      616.00     13.22 o
   5   0   6      121.81      111.78      9.41 o
   6   0   6       11.80        8.28      5.61 o
  -6   1   6       13.95       14.93      6.05 o
  -5   1   6      174.06      189.74     10.63 o
  -4   1   6      119.44      117.70      7.31 o
  -3   1   6       27.43       32.56      4.06 o
  -2   1   6      611.66      660.66     10.58 o
  -1   1   6       59.64       67.58      2.59 o
   0   1   6     3039.65     3179.73     25.18 o
   1   1   6       58.97       67.95      2.98 o
   2   1   6      579.54      613.83      9.53 o
   3   1   6       31.39       33.23      3.35 o
   4   1   6      121.73      133.25      9.30 o
   5   1   6      179.28      195.44     13.92 o
   6   1   6       14.67       11.73      6.05 o
  -6   2   6       47.73       48.62      8.19 o
  -5   2   6      164.84      169.18      8.85 o
  -4   2   6      170.55      155.57     10.33 o
  -3   2   6       28.70       33.90      4.51 o
  -2   2   6     1268.91     1325.42     16.32 o
  -1   2   6      578.79      658.37      9.19 o
   0   2   6     1346.73     1323.58     13.91 o
   1   2   6      570.22      608.95      9.63 o
   2   2   6     1282.58     1291.84     11.42 o
   3   2   6       27.16       33.81      2.84 o
   4   2   6      166.67      167.74      9.75 o
   5   2   6      159.48      166.85     15.49 o
   6   2   6       45.90       31.45      6.92 o
  -6   3   6       53.96       49.84      7.98 o
  -5   3   6      168.33      183.10     10.32 o
  -4   3   6      358.48      360.09     11.41 o
  -3   3   6      591.96      587.99     13.92 o
  -2   3   6      644.64      627.74     10.75 o
  -1   3   6      149.23      144.66      3.97 o
   0   3   6        7.82        5.01      1.66 o
   1   3   6      163.26      168.49      6.38 o
   2   3   6      651.63      616.27      7.40 o
   3   3   6      613.73      614.43     14.14 o
   4   3   6      349.76      330.39     12.06 o
   5   3   6      167.92      154.37     10.77 o
   6   3   6       50.82       44.71      7.95 o
  -6   4   6        0.30       -1.40      6.12 o
  -5   4   6      198.18      205.06     10.96 o
  -4   4   6        3.62        2.16      3.01 o
  -3   4   6       17.81       14.72      3.83 o
  -2   4   6      165.10      151.23      8.54 o
  -1   4   6      956.74      962.42     19.64 o
   0   4   6      870.50      874.75      9.98 o
   1   4   6      972.99      969.35     23.06 o
   2   4   6      169.22      159.62      4.84 o
   3   4   6       20.79       21.92      3.36 o
   4   4   6        4.96        5.85      3.68 o
   5   4   6      200.86      235.53     21.65 o
   6   4   6        0.44        1.18      5.19 o
  -5   5   6        0.18       -0.02      3.75 o
  -4   5   6      376.33      366.81     12.64 o
  -3   5   6      594.21      580.35     12.99 o
  -2   5   6       98.73      106.56      6.43 o
  -1   5   6     2008.21     2155.06     21.20 o
   0   5   6     1303.06     1353.82     13.77 o
   1   5   6     1998.30     1852.68    238.08 o
   2   5   6       84.65       87.70      4.23 o
   3   5   6      610.83      612.08     12.33 o
   4   5   6      374.27      371.53     13.01 o
   5   5   6        0.31        2.20      4.29 o
  -5   6   6      170.77      167.66     11.46 o
  -4   6   6      122.10      117.11      9.65 o
  -3   6   6      192.06      173.79     10.78 o
  -2   6   6      464.95      434.88      8.07 o
  -1   6   6      318.75      312.87      7.45 o
   0   6   6       74.06       91.78      3.70 o
   1   6   6      328.32      289.50     15.05 o
   2   6   6      456.21      441.94      8.37 o
   3   6   6      199.09      204.70      8.00 o
   4   6   6      117.61      116.86      8.85 o
   5   6   6      175.44      197.47     12.36 o
  -5   7   6       14.92       10.81      5.75 o
  -4   7   6      133.60      117.95     13.79 o
  -3   7   6      132.66      129.88      8.40 o
  -2   7   6       68.77       67.80      6.41 o
  -1   7   6     1231.75     1269.33     14.67 o
   0   7   6        3.37       -0.30      1.22 o
   1   7   6     1235.59     1267.73     46.31 o
   2   7   6       66.16       64.11      4.59 o
   3   7   6      130.59      142.59      7.41 o
   4   7   6      140.08      140.38      9.56 o
   5   7   6       15.45       15.66      5.54 o
  -5   8   6       11.24       10.43      5.90 o
  -4   8   6       17.95       21.86      5.11 o
  -3   8   6      490.53      502.30     28.67 o
  -2   8   6       29.20       22.22      3.43 o
  -1   8   6     1081.34     1109.52     12.33 o
   0   8   6      205.06      236.82      8.98 o
   1   8   6     1055.71     1075.55     17.74 o
   2   8   6       28.15       27.55      4.81 o
   3   8   6      507.35      501.68     11.86 o
   4   8   6       14.13       14.75      4.78 o
   5   8   6       11.97       10.70      6.20 o
  -5   9   6       30.98       27.45      7.50 o
  -4   9   6       17.79       21.89      6.62 o
  -3   9   6       84.72       95.99      6.61 o
  -2   9   6      147.76      155.42      7.22 o
  -1   9   6      227.10      228.70      5.36 o
   0   9   6       18.69       25.30      2.60 o
   1   9   6      220.04      217.73      7.44 o
   2   9   6      131.83      141.38      7.12 o
   3   9   6       88.14       96.04      7.54 o
   4   9   6       18.15       16.54      4.55 o
   5   9   6       30.24       36.78      8.41 o
  -5  10   6       21.20        4.85      5.91 o
  -4  10   6      397.61      391.01     16.99 o
  -3  10   6      109.16      120.58      7.38 o
  -2  10   6       49.24       46.61      4.30 o
  -1  10   6      275.26      256.87      7.32 o
   0  10   6     1242.81     1246.48     15.08 o
   1  10   6      286.63      264.85      9.35 o
   2  10   6       46.13       50.77      4.92 o
   3  10   6      106.04      115.83      7.67 o
   4  10   6      403.77      387.23     17.58 o
   5  10   6       24.42       34.43      8.50 o
  -5  11   6        0.73       14.06      6.78 o
  -4  11   6       57.81       44.34      7.87 o
  -3  11   6       24.39       18.79      3.95 o
  -2  11   6      212.87      191.32      7.84 o
  -1  11   6      318.34      315.80      9.74 o
   0  11   6      820.44      804.27     13.85 o
   1  11   6      331.01      332.64     10.64 o
   2  11   6      214.13      199.59      8.51 o
   3  11   6       28.57       28.63      4.67 o
   4  11   6       59.65       62.17      9.53 o
   5  11   6        0.77        4.15      6.53 o
  -4  12   6       96.25       89.56     19.79 o
  -3  12   6       40.77       36.42      5.65 o
  -2  12   6      244.48      242.28      9.04 o
  -1  12   6     1269.10     1175.96     45.43 o
   0  12   6      134.83      127.69      6.66 o
   1  12   6     1242.27     1170.14     26.27 o
   2  12   6      250.80      247.57      9.59 o
   3  12   6       39.09       44.21      5.50 o
   4  12   6       93.42       86.15     10.64 o
  -4  13   6       10.91        6.15      9.96 o
  -3  13   6       29.90       41.11      7.38 o
  -2  13   6      133.42      122.96      6.99 o
  -1  13   6      211.79      214.21      8.83 o
   0  13   6        0.03        1.61      3.41 o
   1  13   6      212.21      233.54     10.86 o
   2  13   6      122.30      129.42     11.05 o
   3  13   6       29.54       22.52      5.63 o
   4  13   6       12.37        8.80      5.63 o
  -4  14   6        0.53        0.79      5.53 o
  -3  14   6        6.06        3.18      5.22 o
  -2  14   6       63.47       68.09      7.05 o
  -1  14   6       28.69       27.73      4.40 o
   0  14   6        6.68        9.89      4.48 o
   1  14   6       30.50       32.56      5.24 o
   2  14   6       62.21       62.33      7.50 o
   3  14   6        6.00       -0.22      4.74 o
   4  14   6        0.30        0.13      7.53 o
  -3  15   6      134.41      129.19     12.24 o
  -2  15   6       45.78       41.78     10.53 o
  -1  15   6      234.26      232.63     12.98 o
   0  15   6      788.80      751.78     21.37 o
   1  15   6      236.39      232.38     11.58 o
   2  15   6       44.68       42.73      6.50 o
   3  15   6      133.87      132.85     12.70 o
  -3  16   6       95.91       95.51     13.75 o
  -2  16   6      432.39      411.75     22.78 o
  -1  16   6      101.08       91.23      9.63 o
   0  16   6       69.16       72.40      8.48 o
   1  16   6       98.46      111.63     11.41 o
   2  16   6      433.30      458.09     15.92 o
   3  16   6       94.96       98.88     18.35 o
  -2  17   6       31.27       30.69      7.66 o
  -1  17   6      131.16      148.48     13.84 o
   0  17   6      659.20      630.45     18.80 o
   1  17   6      128.37      137.76     12.79 o
   2  17   6       33.09       32.13      6.54 o
  -2  18   6      103.59      101.72     14.06 o
  -1  18   6      370.41      400.00     22.50 o
   0  18   6      203.31      214.40     13.28 o
   1  18   6      369.54      361.86     34.07 o
   2  18   6      102.02      109.18     12.39 o
   0  19   6      182.21      179.89     15.38 o
   1   0   7     4775.59     4875.35     66.85 o
   2   0   7       62.94       47.99      3.34 o
   3   0   7      310.29      305.05      7.82 o
   4   0   7       92.39       98.39      5.99 o
   5   0   7      210.40      219.70     13.05 o
   6   0   7       49.20       34.42      8.60 o
  -6   1   7      167.57      187.61     13.58 o
  -5   1   7      105.64      117.90      8.64 o
  -4   1   7      172.09      187.66      9.11 o
  -3   1   7      536.63      520.77     10.18 o
  -2   1   7     1344.38     1390.67     17.29 o
  -1   1   7       79.59       72.85      2.91 o
   0   1   7        6.33       11.38      1.94 o
   1   1   7       82.65       73.52      3.08 o
   2   1   7     1322.71     1374.48     15.82 o
   3   1   7      548.18      546.08     10.28 o
   4   1   7      172.28      182.48     11.99 o
   5   1   7      104.65       91.23     10.31 o
   6   1   7      165.40      180.11     19.54 o
  -6   2   7       93.21      105.28     10.72 o
  -5   2   7      394.78      375.67     14.61 o
  -4   2   7      307.04      306.54     10.07 o
  -3   2   7      261.20      250.60      7.56 o
  -2   2   7      214.08      217.30      8.98 o
  -1   2   7      587.66      667.63      8.26 o
   0   2   7      305.02      249.58      4.99 o
   1   2   7      593.56      653.65     12.02 o
   2   2   7      212.15      220.03      6.57 o
   3   2   7      262.32      259.23      7.06 o
   4   2   7      322.47      297.37     11.55 o
   5   2   7      397.62      409.46     17.59 o
   6   2   7       89.62       99.80     10.29 o
  -6   3   7       36.68       35.43      7.71 o
  -5   3   7      114.29      106.46      8.53 o
  -4   3   7      134.78      119.07      8.44 o
  -3   3   7      249.13      244.98      9.15 o
  -2   3   7     2545.44     2530.71     28.08 o
  -1   3   7      269.50      307.50      6.08 o
   0   3   7      553.69      602.53      8.78 o
   1   3   7      260.57      283.06      6.40 o
   2   3   7     2506.50     2464.75     20.36 o
   3   3   7      253.00      248.28     10.02 o
   4   3   7      135.22      129.81      9.02 o
   5   3   7      115.40      112.57      9.52 o
   6   3   7       32.92       35.19      7.70 o
  -5   4   7       93.84       93.84      7.91 o
  -4   4   7        5.61        2.77      3.49 o
  -3   4   7      112.42       96.00      6.98 o
  -2   4   7      177.08      203.27      7.61 o
  -1   4   7     1048.58     1126.74     18.76 o
   0   4   7      231.56      214.97      5.18 o
   1   4   7     1055.53     1112.73     18.12 o
   2   4   7      176.00      180.93      6.08 o
   3   4   7      103.79      101.94      7.34 o
   4   4   7        6.75        3.70      3.70 o
   5   4   7      100.98      104.35      9.23 o
  -5   5   7       37.33       39.97      7.11 o
  -4   5   7      149.41      154.81      9.94 o
  -3   5   7      339.12      320.51     17.01 o
  -2   5   7      101.30       97.48      6.48 o
  -1   5   7      471.93      473.11     10.41 o
   0   5   7     1983.43     2103.27     21.21 o
   1   5   7      452.76      441.73     11.18 o
   2   5   7      100.21      102.24      4.39 o
   3   5   7      357.79      367.62      9.45 o
   4   5   7      146.15      148.27      9.91 o
   5   5   7       36.10       43.79      9.43 o
  -5   6   7       17.20       12.68      5.21 o
  -4   6   7     1064.16     1059.46     22.47 o
  -3   6   7     1276.56     1287.09     22.87 o
  -2   6   7      267.24      243.53      8.67 o
  -1   6   7      365.49      359.94      8.21 o
   0   6   7      247.91      219.46      5.15 o
   1   6   7      368.52      369.26     12.63 o
   2   6   7      271.40      261.93      6.62 o
   3   6   7     1283.56     1263.56     19.18 o
   4   6   7     1049.55     1070.48     22.56 o
   5   6   7       17.25       21.78      5.71 o
  -5   7   7       22.29       13.26      5.25 o
  -4   7   7      121.60      118.90     10.32 o
  -3   7   7      710.62      665.10     17.38 o
  -2   7   7      358.53      347.35      9.21 o
  -1   7   7      149.29      151.53      4.17 o
   0   7   7     1462.78     1547.13     16.18 o
   1   7   7      152.28      172.59      7.91 o
   2   7   7      378.80      361.02     19.27 o
   3   7   7      713.47      697.33     13.88 o
   4   7   7      120.20      128.63      9.43 o
   5   7   7       22.08       15.46      5.49 o
  -5   8   7      124.63      112.63     10.09 o
  -4   8   7       97.75       88.83      8.23 o
  -3   8   7       70.82       73.73      6.87 o
  -2   8   7     1166.38     1143.00     17.75 o
  -1   8   7      287.30      312.97      6.18 o
   0   8   7        5.77       10.77      1.99 o
   1   8   7      286.79      307.02     10.95 o
   2   8   7     1167.46     1118.20     17.08 o
   3   8   7       75.99       76.67      5.76 o
   4   8   7       94.80       73.83      7.65 o
   5   8   7      119.61      111.24     10.06 o
  -5   9   7      202.01      234.59     22.71 o
  -4   9   7       96.69       85.75      8.26 o
  -3   9   7      487.05      491.45     13.05 o
  -2   9   7      305.25      309.33      9.61 o
  -1   9   7      253.69      267.60      7.89 o
   0   9   7        2.89        1.99      1.90 o
   1   9   7      259.73      260.89      8.66 o
   2   9   7      301.93      300.14      8.90 o
   3   9   7      487.35      479.95     14.07 o
   4   9   7       96.97      105.72     12.96 o
   5   9   7      201.42      232.57     14.96 o
  -5  10   7      216.05      191.48     18.73 o
  -4  10   7      169.63      174.64      9.82 o
  -3  10   7      453.78      445.99     12.24 o
  -2  10   7      261.85      264.18     11.76 o
  -1  10   7      708.51      723.73     20.04 o
   0  10   7        3.29        5.07      4.49 o
   1  10   7      730.26      756.47     28.99 o
   2  10   7      264.70      287.12      8.51 o
   3  10   7      449.56      429.73     19.35 o
   4  10   7      168.15      169.16     11.97 o
   5  10   7      209.79      204.88     21.37 o
  -4  11   7      308.80      336.16     17.70 o
  -3  11   7       73.86       72.59      6.25 o
  -2  11   7      314.47      308.06      9.67 o
  -1  11   7      528.30      542.09     10.89 o
   0  11   7      168.27      184.97      7.09 o
   1  11   7      525.43      551.11     16.06 o
   2  11   7      300.16      301.13      9.82 o
   3  11   7       73.96       82.69      7.95 o
   4  11   7      310.41      328.99     18.01 o
  -4  12   7      246.54      274.65     24.00 o
  -3  12   7       34.49       32.40      5.59 o
  -2  12   7      253.23      250.74      9.28 o
  -1  12   7      818.02      808.99     18.64 o
   0  12   7       23.11       24.37      3.57 o
   1  12   7      798.77      810.76     17.60 o
   2  12   7      253.41      256.48      9.70 o
   3  12   7       34.58       33.05      6.06 o
   4  12   7      255.08      155.76     99.03 o
  -4  13   7       73.02       74.81     10.27 o
  -3  13   7      180.60      185.86     13.61 o
  -2  13   7      216.12      209.39     12.01 o
  -1  13   7      240.59      233.67      9.19 o
   0  13   7      467.15      465.90     15.77 o
   1  13   7      226.03      223.65     10.73 o
   2  13   7      218.03      215.19     13.74 o
   3  13   7      186.52      176.41     11.48 o
   4  13   7       73.79       84.64     11.16 o
  -4  14   7        2.33        4.81      5.92 o
  -3  14   7       50.02       60.12      8.89 o
  -2  14   7        4.95       -2.93      3.88 o
  -1  14   7       33.46       33.67      4.69 o
   0  14   7      162.36      171.17     11.67 o
   1  14   7       39.84       37.44      5.44 o
   2  14   7        4.49       -0.07      3.74 o
   3  14   7       45.25       51.62      8.47 o
   4  14   7        3.01       -5.25      6.16 o
  -3  15   7       48.61       47.43     10.66 o
  -2  15   7      319.94      327.00     15.60 o
  -1  15   7      393.67      423.93     17.51 o
   0  15   7      159.32      163.00     15.76 o
   1  15   7      386.77      408.32     13.96 o
   2  15   7      317.38      306.68     13.01 o
   3  15   7       49.83       58.64      9.22 o
  -3  16   7        7.87        4.71      6.95 o
  -2  16   7       23.18       10.60     11.51 o
  -1  16   7       53.24       50.57      8.15 o
   0  16   7     1050.54     1025.32     27.16 o
   1  16   7       50.40       48.11     13.76 o
   2  16   7       23.66       17.71      5.63 o
   3  16   7        7.62       10.87     12.47 o
  -2  17   7        3.38       -0.87      5.64 o
  -1  17   7       54.01       62.94      8.83 o
   0  17   7       50.37       57.68      7.48 o
   1  17   7       55.36       61.57      9.14 o
   2  17   7        4.62        5.99      5.17 o
  -1  18   7       53.30       39.34     10.30 o
   0  18   7      317.04      319.79     20.81 o
   1  18   7       60.18       66.04     10.40 o
   0   0   8     4801.08     5226.64     57.06 o
   1   0   8     1406.51     1549.56     17.59 o
   2   0   8      121.91      140.42      5.06 o
   3   0   8       40.71       46.00      3.93 o
   4   0   8      762.46      732.42     15.73 o
   5   0   8      805.74      803.07     22.19 o
  -5   1   8       23.69       21.96      6.00 o
  -4   1   8      645.65      644.21     14.61 o
  -3   1   8       35.28       31.57      3.45 o
  -2   1   8      308.41      315.30     13.83 o
  -1   1   8     2209.64     2375.76     21.14 o
   0   1   8     1882.38     1873.07     19.79 o
   1   1   8     2229.64     2412.14     21.86 o
   2   1   8      324.69      329.04      7.02 o
   3   1   8       36.10       31.64      3.44 o
   4   1   8      649.77      617.36     14.63 o
   5   1   8       22.75       34.71      7.59 o
  -5   2   8      153.44      153.94     15.97 o
  -4   2   8      465.76      459.37     12.43 o
  -3   2   8      139.15      138.82      8.30 o
  -2   2   8     1744.76     1752.48     27.04 o
  -1   2   8     2135.16     2237.57     20.13 o
   0   2   8     2049.93     2142.34     21.58 o
   1   2   8     2071.77     2223.74     22.73 o
   2   2   8     1745.15     1768.71     16.38 o
   3   2   8      129.84      142.18      5.88 o
   4   2   8      468.03      474.27     14.29 o
   5   2   8      146.36      152.76     16.94 o
  -5   3   8      116.79      111.25      9.82 o
  -4   3   8       95.88       99.68      7.20 o
  -3   3   8      769.91      796.55     18.90 o
  -2   3   8      197.18      209.51      5.96 o
  -1   3   8      394.94      398.08      5.86 o
   0   3   8      297.94      369.81      6.38 o
   1   3   8      415.60      424.28      7.99 o
   2   3   8      192.59      198.67      4.55 o
   3   3   8      741.86      755.53     16.73 o
   4   3   8       98.82       88.95      7.81 o
   5   3   8      120.95      109.19     11.20 o
  -5   4   8       61.03       77.23      7.46 o
  -4   4   8      190.63      185.24     10.62 o
  -3   4   8     1202.17     1160.04     24.25 o
  -2   4   8       51.91       54.50      5.09 o
  -1   4   8       25.25       21.65      1.96 o
   0   4   8      880.35      899.94     14.26 o
   1   4   8       23.07       18.20      2.83 o
   2   4   8       53.89       60.72      3.38 o
   3   4   8     1197.28     1120.92     20.97 o
   4   4   8      196.82      207.31     11.48 o
   5   4   8       58.32       65.70      7.91 o
  -5   5   8        8.72       13.92      4.91 o
  -4   5   8      168.63      169.41     10.42 o
  -3   5   8      971.48      989.19     19.66 o
  -2   5   8      466.69      444.16     11.57 o
  -1   5   8     1079.19     1120.90     13.94 o
   0   5   8     1089.01     1230.88     14.75 o
   1   5   8     1076.74     1077.18     16.74 o
   2   5   8      480.02      462.98      8.30 o
   3   5   8      958.16      947.68     20.57 o
   4   5   8      173.63      193.18     11.30 o
   5   5   8        9.79        6.66      4.83 o
  -5   6   8       82.50       75.15      8.42 o
  -4   6   8       53.73       68.10      8.10 o
  -3   6   8      524.01      522.68     15.58 o
  -2   6   8       67.09       65.17      5.63 o
  -1   6   8     1821.13     1880.57     18.95 o
   0   6   8       29.80       33.09      2.92 o
   1   6   8     1821.18     1891.73     34.49 o
   2   6   8       64.72       70.02      4.17 o
   3   6   8      522.58      528.97     14.41 o
   4   6   8       52.80       71.65      8.89 o
   5   6   8       81.74       88.91      9.15 o
  -5   7   8      237.16      246.42     16.21 o
  -4   7   8       16.05       20.85      6.78 o
  -3   7   8      610.87      605.68     15.51 o
  -2   7   8     1392.07     1400.23     20.11 o
  -1   7   8      753.11      735.06     12.43 o
   0   7   8      843.84      957.47     12.94 o
   1   7   8      741.54      738.71     14.52 o
   2   7   8     1399.50     1400.66     19.01 o
   3   7   8      582.97      565.26     14.99 o
   4   7   8       15.48       10.70      4.65 o
   5   7   8      232.93      269.63     14.69 o
  -5   8   8      174.29      184.54     13.17 o
  -4   8   8       78.89       74.43     10.73 o
  -3   8   8       64.84       53.26      6.13 o
  -2   8   8      815.31      828.29     15.24 o
  -1   8   8       11.54       10.48      2.80 o
   0   8   8     1097.36     1097.13     13.35 o
   1   8   8       13.63        9.06      2.98 o
   2   8   8      804.40      822.84     14.36 o
   3   8   8       60.64       58.17      7.32 o
   4   8   8       86.44       86.56      8.38 o
   5   8   8      179.88      173.71     12.19 o
  -5   9   8       82.15       67.16     12.63 o
  -4   9   8       48.96       52.20      7.08 o
  -3   9   8      265.16      256.51      9.80 o
  -2   9   8      456.13      467.61     11.43 o
  -1   9   8      268.89      271.64      8.11 o
   0   9   8       80.88      101.41      6.24 o
   1   9   8      264.29      257.83     12.23 o
   2   9   8      472.67      451.41     10.97 o
   3   9   8      264.81      266.78     15.24 o
   4   9   8       47.89       49.17      6.69 o
   5   9   8       85.05      101.94     12.42 o
  -5  10   8      136.86      158.46     14.18 o
  -4  10   8      295.19      313.69     12.37 o
  -3  10   8      105.61       98.81      7.07 o
  -2  10   8      548.18      549.31     13.49 o
  -1  10   8      617.04      638.53     17.01 o
   0  10   8      838.06      660.90    155.03 o
   1  10   8      638.16      649.23     14.23 o
   2  10   8      551.63      569.24     17.16 o
   3  10   8      101.46       83.41      9.47 o
   4  10   8      285.89      310.22     17.38 o
   5  10   8      133.61      142.62     14.18 o
  -4  11   8      108.63      112.71     11.68 o
  -3  11   8      133.98      138.08      8.32 o
  -2  11   8      375.33      347.30     11.21 o
  -1  11   8     1377.86     1351.78     35.49 o
   0  11   8      124.95      131.92      7.59 o
   1  11   8     1379.21     1318.65     31.10 o
   2  11   8      372.90      374.75     10.23 o
   3  11   8      134.94      140.75     10.22 o
   4  11   8      109.58       81.46     32.28 o
  -4  12   8      147.28      167.71     14.09 o
  -3  12   8       30.67       34.05      6.61 o
  -2  12   8      269.24      253.17      9.42 o
  -1  12   8       42.42       41.73      5.27 o
   0  12   8     1615.27     1594.69     30.52 o
   1  12   8       45.41       39.29      6.01 o
   2  12   8      265.51      245.57      9.78 o
   3  12   8       32.17       30.41      7.22 o
   4  12   8      148.57      145.62     13.67 o
  -4  13   8       13.87       17.73      6.90 o
  -3  13   8       46.25       48.63      6.67 o
  -2  13   8      593.19      600.80     16.22 o
  -1  13   8      242.13      208.33     23.49 o
   0  13   8      295.71      304.72     13.14 o
   1  13   8      245.04      250.15     11.63 o
   2  13   8      594.85      546.15     14.20 o
   3  13   8       46.98       51.18      8.67 o
   4  13   8       12.80       10.94      7.31 o
  -3  14   8       41.22       54.25      8.71 o
  -2  14   8       28.34       15.25      5.39 o
  -1  14   8      191.83      166.56     18.30 o
   0  14   8      449.08      467.92     22.16 o
   1  14   8      200.43      200.77     15.45 o
   2  14   8       28.78       25.55      5.46 o
   3  14   8       41.39       46.21      8.85 o
  -3  15   8      239.73      239.76     20.29 o
  -2  15   8       13.15        6.77      5.25 o
  -1  15   8      148.55      155.20      9.99 o
   0  15   8       75.57       65.32      9.32 o
   1  15   8      150.61      149.19     12.31 o
   2  15   8       13.90       15.63      5.15 o
   3  15   8      239.57      262.21     21.75 o
  -3  16   8      258.01      272.75     22.40 o
  -2  16   8       54.58       68.79      9.05 o
  -1  16   8      441.22      453.99     23.33 o
   0  16   8       31.61       45.57      7.76 o
   1  16   8      437.03      442.19     18.71 o
   2  16   8       57.61       72.07      8.62 o
   3  16   8      266.49      310.34     24.49 o
  -2  17   8      473.75      538.59     39.20 o
  -1  17   8       56.51       43.16      8.01 o
   0  17   8       84.05       64.92     11.83 o
   1  17   8       60.28       66.67     10.14 o
   2  17   8      476.73      522.10     28.53 o
  -1  18   8       68.39       71.94      9.55 o
   0  18   8      383.78      391.90     25.78 o
   1  18   8       71.72       76.29     10.55 o
   1   0   9      117.44      110.46      4.29 o
   2   0   9      163.70      131.05      5.52 o
   3   0   9        5.80       19.83      3.06 o
   4   0   9      515.01      514.93     19.58 o
   5   0   9      423.45      424.31     16.01 o
  -5   1   9      388.26      373.33     15.16 o
  -4   1   9      617.55      620.05     14.55 o
  -3   1   9      196.93      189.47      7.23 o
  -2   1   9      105.07      105.45      5.10 o
  -1   1   9      781.08      749.99     10.69 o
   0   1   9      147.93      137.89      4.27 o
   1   1   9      788.77      766.18     10.18 o
   2   1   9      108.31      104.95      4.64 o
   3   1   9      207.56      202.47      6.95 o
   4   1   9      632.22      642.91     17.43 o
   5   1   9      392.12      395.16     17.83 o
  -5   2   9      209.43      241.59     13.99 o
  -4   2   9       98.89       97.72      7.12 o
  -3   2   9      552.41      555.34     13.71 o
  -2   2   9      555.68      580.17     18.27 o
  -1   2   9      973.36     1006.03     12.57 o
   0   2   9       86.79       87.05      4.22 o
   1   2   9      954.70      982.81     13.20 o
   2   2   9      560.02      595.77     17.47 o
   3   2   9      542.66      538.06     12.77 o
   4   2   9      106.16      108.95      8.56 o
   5   2   9      209.26      212.15     15.19 o
  -5   3   9      296.43      295.98     15.56 o
  -4   3   9      149.55      143.87      9.88 o
  -3   3   9      128.95      120.06      7.81 o
  -2   3   9      102.00      103.73      4.82 o
  -1   3   9       93.82       95.64      3.31 o
   0   3   9     1041.11     1121.94     12.83 o
   1   3   9       84.49       84.20      4.87 o
   2   3   9       96.66       97.72      3.46 o
   3   3   9      137.51      141.32      8.66 o
   4   3   9      142.47      127.90      9.22 o
   5   3   9      289.78      276.48     16.98 o
  -5   4   9       11.60        7.47      5.27 o
  -4   4   9      534.58      510.46     15.10 o
  -3   4   9      552.03      551.94     16.42 o
  -2   4   9      582.33      575.95     13.20 o
  -1   4   9       18.22       29.40      2.13 o
   0   4   9     2278.70     2429.51     22.35 o
   1   4   9       16.90       25.49      4.40 o
   2   4   9      596.78      588.07      9.03 o
   3   4   9      553.42      577.81     14.96 o
   4   4   9      538.15      490.97     15.18 o
   5   4   9       10.58       11.11      6.04 o
  -5   5   9        6.75       10.78      4.64 o
  -4   5   9      968.59      921.55     20.90 o
  -3   5   9      886.82      871.04     18.56 o
  -2   5   9      195.61      199.42      9.75 o
  -1   5   9       53.79       62.03      4.06 o
   0   5   9     3688.67     3705.30     43.01 o
   1   5   9       50.20       53.95      4.44 o
   2   5   9      199.83      203.53      7.51 o
   3   5   9      887.70      876.83     18.70 o
   4   5   9      974.52      909.62     21.02 o
   5   5   9        6.63        9.91      5.37 o
  -5   6   9       24.11       31.93      7.13 o
  -4   6   9      247.55      229.22     14.18 o
  -3   6   9      495.61      485.96     13.99 o
  -2   6   9      333.35      356.68     10.91 o
  -1   6   9      716.19      705.19     10.30 o
   0   6   9       24.92       33.41      3.03 o
   1   6   9      735.29      720.86     17.25 o
   2   6   9      344.65      358.52      7.89 o
   3   6   9      473.77      475.94     13.94 o
   4   6   9      249.94      246.44     15.94 o
   5   6   9       22.88       28.72      6.52 o
  -5   7   9      124.50      117.19     10.31 o
  -4   7   9       21.29       16.41      4.99 o
  -3   7   9       93.01       93.93      7.78 o
  -2   7   9      800.14      768.05     14.54 o
  -1   7   9      684.61      670.31     14.73 o
   0   7   9      551.54      615.60     10.20 o
   1   7   9      709.03      713.07     14.64 o
   2   7   9      812.57      801.75     13.68 o
   3   7   9       86.15       77.92      7.22 o
   4   7   9       22.28       17.69      4.97 o
   5   7   9      119.89      116.26     10.33 o
  -5   8   9       33.77       32.75      6.40 o
  -4   8   9       37.61       41.22      6.43 o
  -3   8   9      522.36      515.54     14.93 o
  -2   8   9      671.89      659.84     13.69 o
  -1   8   9      537.14      533.48     11.14 o
   0   8   9       36.08       39.57      3.37 o
   1   8   9      517.16      487.96     15.40 o
   2   8   9      687.83      680.80     13.01 o
   3   8   9      534.82      519.05     16.12 o
   4   8   9       40.04       49.08      6.81 o
   5   8   9       32.78       34.41      7.01 o
  -5   9   9      129.95      118.41     12.46 o
  -4   9   9       99.77      108.19      9.23 o
  -3   9   9        1.12        6.97      3.27 o
  -2   9   9      183.21      169.36      8.70 o
  -1   9   9      136.17      154.67      7.07 o
   0   9   9      476.99      445.65     12.81 o
   1   9   9      141.93      145.75      9.25 o
   2   9   9      181.85      179.53      7.76 o
   3   9   9        2.01        2.13      4.46 o
   4   9   9       91.80      104.87      9.26 o
   5   9   9      131.88      126.24     14.28 o
  -4  10   9       15.35       12.31      4.45 o
  -3  10   9       38.07       40.48      5.44 o
  -2  10   9       35.88       35.34      4.49 o
  -1  10   9      875.07      844.06     15.09 o
   0  10   9       43.62       46.34      5.51 o
   1  10   9      867.46      850.91     17.10 o
   2  10   9       35.67       29.78      4.84 o
   3  10   9       37.29       48.08      7.56 o
   4  10   9       17.11       16.13      6.49 o
  -4  11   9        3.90        6.29      5.16 o
  -3  11   9      209.76      213.14     10.36 o
  -2  11   9       21.32       12.91      3.72 o
  -1  11   9      787.17      812.88     17.80 o
   0  11   9       86.83       92.29     10.67 o
   1  11   9      800.68      844.85     17.95 o
   2  11   9       17.47       19.33      3.57 o
   3  11   9      208.60      234.70     13.17 o
   4  11   9        3.45        0.54      4.74 o
  -4  12   9       86.54      105.67     15.81 o
  -3  12   9       68.84       74.39      6.70 o
  -2  12   9        3.08        3.00      3.23 o
  -1  12   9      802.80      803.44     18.02 o
   0  12   9       10.83       16.83      6.27 o
   1  12   9      786.97      732.42     19.80 o
   2  12   9        3.83        5.17      3.56 o
   3  12   9       71.84       85.18     10.13 o
   4  12   9       92.36      115.73     12.70 o
  -4  13   9       13.77        4.73      6.00 o
  -3  13   9       88.12       93.30     12.08 o
  -2  13   9       47.01       48.74      6.18 o
  -1  13   9      209.41      208.63     10.48 o
   0  13   9      142.40      188.08     16.02 o
   1  13   9      207.32      199.88     12.35 o
   2  13   9       46.54       48.69      5.96 o
   3  13   9       91.37       83.16     10.63 o
   4  13   9       15.63       19.45      7.93 o
  -3  14   9       89.73       91.58     19.61 o
  -2  14   9      216.66      218.91     12.10 o
  -1  14   9       43.30       45.29      8.08 o
   0  14   9      257.60      281.88     30.34 o
   1  14   9       40.74       30.35      6.74 o
   2  14   9      220.15      236.18     12.65 o
   3  14   9       90.04       78.48     10.51 o
  -3  15   9       89.94      111.94     14.56 o
  -2  15   9        6.86        3.95      5.06 o
  -1  15   9      306.36      272.33     32.67 o
   0  15   9      926.15      946.61     33.25 o
   1  15   9      315.74      304.71     16.29 o
   2  15   9        5.07        7.71      4.65 o
   3  15   9       87.25      108.18     15.04 o
  -2  16   9       81.72       98.70     10.77 o
  -1  16   9       79.50       78.57      9.61 o
   0  16   9      742.70      735.36     33.41 o
   1  16   9       79.72       80.27     10.24 o
   2  16   9       78.43      104.02     14.35 o
  -2  17   9       20.20       16.38      7.99 o
  -1  17   9        7.88        5.94      6.45 o
   0  17   9      102.72      122.48     11.89 o
   1  17   9        9.32       10.92      6.50 o
   2  17   9       19.53       22.40      9.92 o
  -1  18   9       41.72       50.53     11.19 o
   0  18   9       28.28       27.14      8.30 o
   1  18   9       39.19       23.84     13.76 o
   0   0  10        5.84        5.41      2.57 o
   1   0  10     4200.69     4360.47     36.42 o
   2   0  10     1172.48     1315.54     16.41 o
   3   0  10      725.26      699.99     12.46 o
   4   0  10       61.29       60.18      9.16 o
   5   0  10      475.51      498.80     17.66 o
  -5   1  10      109.73      116.65     10.56 o
  -4   1  10       79.05       80.91     13.11 o
  -3   1  10      602.93      611.38     11.53 o
  -2   1  10      436.43      460.12     11.41 o
  -1   1  10     1044.39     1069.35     14.47 o
   0   1  10      355.26      334.34      7.22 o
   1   1  10     1020.57     1042.51     14.09 o
   2   1  10      436.56      449.03     13.41 o
   3   1  10      601.16      607.07     13.08 o
   4   1  10       80.68       96.18     11.14 o
   5   1  10      117.46      131.87     12.52 o
  -5   2  10       51.40       48.28      7.52 o
  -4   2  10      146.17      155.99      9.30 o
  -3   2  10       36.19       32.57      6.21 o
  -2   2  10     1283.29     1250.16     21.59 o
  -1   2  10      687.26      753.37      9.92 o
   0   2  10      221.98      240.30      6.40 o
   1   2  10      695.45      761.10     11.66 o
   2   2  10     1292.00     1255.04     18.59 o
   3   2  10       35.09       28.58      4.39 o
   4   2  10      141.67      149.28     11.38 o
   5   2  10       52.76       37.62     12.75 o
  -5   3  10       88.88       75.73      8.82 o
  -4   3  10      443.47      458.05     13.07 o
  -3   3  10      214.50      201.36      9.59 o
  -2   3  10      315.91      323.49      7.94 o
  -1   3  10      201.68      196.06      4.54 o
   0   3  10     3323.56     3384.73     32.67 o
   1   3  10      201.75      185.70      6.59 o
   2   3  10      319.15      321.10      7.45 o
   3   3  10      218.57      221.14     10.41 o
   4   3  10      429.70      422.23     14.36 o
   5   3  10       84.92       91.10     10.82 o
  -5   4  10       45.20       49.48      7.76 o
  -4   4  10      110.61      108.20      9.34 o
  -3   4  10      344.43      350.20     11.77 o
  -2   4  10      420.06      404.76     13.07 o
  -1   4  10      625.90      612.48      8.23 o
   0   4  10       13.70        7.15      2.25 o
   1   4  10      633.73      608.52     12.02 o
   2   4  10      423.51      417.92      9.12 o
   3   4  10      362.05      362.63     12.07 o
   4   4  10      108.53      111.81      8.93 o
   5   4  10       47.86       48.17      8.68 o
  -5   5  10      356.45      371.39     16.66 o
  -4   5  10      226.52      214.57     11.16 o
  -3   5  10      562.29      575.09     18.05 o
  -2   5  10      476.26      486.74     13.66 o
  -1   5  10     1277.02     1225.30     12.12 o
   0   5  10      404.01      420.52      7.69 o
   1   5  10     1277.67     1231.56     18.84 o
   2   5  10      476.08      463.48     10.07 o
   3   5  10      568.65      571.40     15.15 o
   4   5  10      233.28      234.21     18.48 o
   5   5  10      355.77      367.78     15.99 o
  -5   6  10       21.60       20.20      6.00 o
  -4   6  10       63.78       66.93      7.26 o
  -3   6  10       94.86       98.73      7.76 o
  -2   6  10     1198.15     1175.54     22.59 o
  -1   6  10      524.70      551.47      9.26 o
   0   6  10      271.81      259.10     10.51 o
   1   6  10      529.23      526.84     12.82 o
   2   6  10     1182.05     1140.47     19.53 o
   3   6  10       89.67       77.76      7.18 o
   4   6  10       62.56       75.01      9.39 o
   5   6  10       20.24       19.44      6.26 o
  -5   7  10      206.92      205.90     13.22 o
  -4   7  10      127.10      128.81      9.63 o
  -3   7  10      359.43      348.72     12.32 o
  -2   7  10      185.38      159.89      7.80 o
  -1   7  10      613.55      615.62     12.08 o
   0   7  10     1267.76     1294.83     16.56 o
   1   7  10      605.92      636.48     15.13 o
   2   7  10      182.46      185.27      7.21 o
   3   7  10      363.62      325.46     14.51 o
   4   7  10      130.13      137.27     10.22 o
   5   7  10      207.32      210.20     13.51 o
  -5   8  10       72.13       71.77     14.58 o
  -4   8  10       35.06       33.47      6.04 o
  -3   8  10      785.70      773.40     18.50 o
  -2   8  10      730.83      698.63     14.88 o
  -1   8  10       74.85       70.59      5.17 o
   0   8  10       28.46       31.76      4.95 o
   1   8  10       73.42       76.15      5.98 o
   2   8  10      724.88      719.64     13.59 o
   3   8  10      790.05      768.74     22.39 o
   4   8  10       34.11       33.22      6.27 o
   5   8  10       71.54       77.46      9.21 o
  -5   9  10      199.86      200.58     13.54 o
  -4   9  10      115.17      143.66     10.54 o
  -3   9  10       27.67       30.42      4.69 o
  -2   9  10      344.16      348.35     10.24 o
  -1   9  10      203.92      226.50      9.86 o
   0   9  10      135.23      126.47     17.93 o
   1   9  10      191.74      203.12      8.90 o
   2   9  10      341.14      327.54      9.58 o
   3   9  10       25.74       19.39      7.97 o
   4   9  10      114.20      110.93      9.57 o
   5   9  10      204.89      229.29     17.53 o
  -4  10  10       17.79       22.85      5.02 o
  -3  10  10      177.63      184.24     10.21 o
  -2  10  10     1931.61     1906.07     31.15 o
  -1  10  10        4.25        5.39      2.97 o
   0  10  10        0.24       -0.10      3.84 o
   1  10  10        3.25        3.63      3.16 o
   2  10  10     1931.85     1896.83     26.61 o
   3  10  10      176.33      189.47     13.58 o
   4  10  10       17.38       17.79      6.94 o
  -4  11  10     1001.53     1111.68     37.32 o
  -3  11  10      116.00      128.07      9.20 o
  -2  11  10      245.82      248.56      9.53 o
  -1  11  10      607.19      576.40     15.00 o
   0  11  10     1675.20     1568.19     38.17 o
   1  11  10      608.91      565.49     14.82 o
   2  11  10      247.59      246.93      9.62 o
   3  11  10      114.36      134.06     11.93 o
   4  11  10     1003.28     1104.37     27.14 o
  -4  12  10       30.03       34.65      7.96 o
  -3  12  10      155.30      150.99      9.38 o
  -2  12  10      237.75      215.88     11.13 o
  -1  12  10       23.13       28.32      6.96 o
   0  12  10      790.64      737.16     47.92 o
   1  12  10       23.99       26.16      4.93 o
   2  12  10      228.93      234.88     12.57 o
   3  12  10      156.05      166.29     11.51 o
   4  12  10       31.12       20.88      7.55 o
  -3  13  10      270.79      274.85     13.50 o
  -2  13  10       58.88       55.42      6.61 o
  -1  13  10      806.65      769.62     27.71 o
   0  13  10      958.58      912.42     23.44 o
   1  13  10      791.95      710.64     26.36 o
   2  13  10       59.93       63.14      7.30 o
   3  13  10      266.99      281.29     24.86 o
  -3  14  10      535.08      572.72     38.48 o
  -2  14  10       85.20       88.17      8.24 o
  -1  14  10      178.67      174.14     10.71 o
   0  14  10      210.25      214.51     30.25 o
   1  14  10      177.63      172.54     16.02 o
   2  14  10       83.37       78.34      9.58 o
   3  14  10      536.13      530.61     21.63 o
  -3  15  10       94.20      120.87     27.23 o
  -2  15  10       59.30       57.34      8.54 o
  -1  15  10      248.42      233.57     34.49 o
   0  15  10       88.30      104.04     10.52 o
   1  15  10      249.89      246.40     15.62 o
   2  15  10       59.79       54.54      9.33 o
   3  15  10       90.61       91.41     14.04 o
  -2  16  10      402.40      455.16     18.98 o
  -1  16  10      301.36      283.02     20.57 o
   0  16  10       90.50      100.79     10.73 o
   1  16  10      300.02      311.27     18.14 o
   2  16  10      397.74      444.00     32.36 o
  -1  17  10      471.52      473.86     19.52 o
   0  17  10        0.18       -3.32      5.19 o
   1  17  10      477.78      489.59     20.86 o
   1   0  11      136.52      156.86      5.30 o
   2   0  11      108.91      102.84      8.79 o
   3   0  11       25.03       18.69      4.04 o
   4   0  11       27.18       24.54      5.67 o
   5   0  11       57.02       53.49      7.93 o
  -5   1  11      207.62      184.21     12.94 o
  -4   1  11      303.10      323.51     14.18 o
  -3   1  11      108.74      110.65      6.87 o
  -2   1  11      343.44      362.45      8.83 o
  -1   1  11     1097.78     1110.09     14.33 o
   0   1  11      255.16      214.84      6.25 o
   1   1  11     1089.78     1125.76     13.44 o
   2   1  11      336.83      342.96     21.29 o
   3   1  11      104.86      110.56      7.14 o
   4   1  11      313.17      324.50     14.28 o
   5   1  11      212.59      212.41     15.80 o
  -5   2  11        6.61        6.05      5.30 o
  -4   2  11      305.40      316.09     13.71 o
  -3   2  11      332.11      326.29     10.11 o
  -2   2  11       31.41       27.37      3.36 o
  -1   2  11      190.87      176.34      5.84 o
   0   2  11      556.15      594.36     10.36 o
   1   2  11      179.52      163.30      7.39 o
   2   2  11       32.09       26.09      3.70 o
   3   2  11      331.02      314.31     10.20 o
   4   2  11      307.68      280.50     22.77 o
   5   2  11        6.32        8.22      5.97 o
  -5   3  11       79.41       91.04     11.50 o
  -4   3  11       34.99       43.64      5.58 o
  -3   3  11        9.25        7.22      2.78 o
  -2   3  11      202.70      201.58      6.84 o
  -1   3  11      212.37      209.44      5.38 o
   0   3  11        8.88       15.67      2.66 o
   1   3  11      215.35      211.16      7.13 o
   2   3  11      199.89      207.05     11.19 o
   3   3  11        7.33       12.34      4.08 o
   4   3  11       38.31       42.47      6.27 o
   5   3  11       83.34       75.41      9.97 o
  -5   4  11       28.10       16.89      7.99 o
  -4   4  11      108.67      109.69      8.77 o
  -3   4  11      365.37      350.51     11.90 o
  -2   4  11      737.44      732.80     15.63 o
  -1   4  11      141.47      142.08      4.64 o
   0   4  11      977.53     1001.47     14.51 o
   1   4  11      137.93      148.48      8.67 o
   2   4  11      720.15      681.14     28.95 o
   3   4  11      365.45      333.85     11.92 o
   4   4  11      109.73      105.36      9.04 o
   5   4  11       29.60       14.47      6.66 o
  -5   5  11       39.81       38.49      7.33 o
  -4   5  11      227.90      227.13     14.29 o
  -3   5  11      775.95      749.99     17.57 o
  -2   5  11      289.46      285.07     10.03 o
  -1   5  11      447.70      452.09      7.25 o
   0   5  11      345.81      328.78      8.05 o
   1   5  11      458.54      456.54     11.04 o
   2   5  11      285.86      260.67     10.78 o
   3   5  11      770.47      739.16     17.71 o
   4   5  11      225.57      263.69     15.49 o
   5   5  11       42.16       45.19      8.68 o
  -5   6  11       38.74       31.65      7.24 o
  -4   6  11      173.17      182.71     11.42 o
  -3   6  11      527.62      525.90     26.68 o
  -2   6  11       95.03       96.60     11.05 o
  -1   6  11      539.96      565.62      9.79 o
   0   6  11      395.32      415.57      8.03 o
   1   6  11      524.69      546.58     12.51 o
   2   6  11       94.59       98.40      6.76 o
   3   6  11      543.89      570.19     15.59 o
   4   6  11      168.15      161.06     10.85 o
   5   6  11       37.68       31.66      7.08 o
  -5   7  11      216.58      215.10     14.69 o
  -4   7  11      171.92      190.36     16.93 o
  -3   7  11      105.58       87.59      7.69 o
  -2   7  11      418.92      420.71     11.08 o
  -1   7  11      167.69      160.15     10.87 o
   0   7  11        8.67        8.35      2.35 o
   1   7  11      166.72      166.63      9.07 o
   2   7  11      418.03      417.92     11.83 o
   3   7  11      111.85      103.22      8.38 o
   4   7  11      169.21      178.09     11.66 o
   5   7  11      209.26      226.31     14.60 o
  -5   8  11       31.59       39.29      8.42 o
  -4   8  11       13.71       13.13      5.06 o
  -3   8  11       89.67       91.04      6.94 o
  -2   8  11       60.85       63.36      5.46 o
  -1   8  11      520.74      529.25     11.75 o
   0   8  11      171.92      186.68      9.77 o
   1   8  11      536.15      536.06     13.11 o
   2   8  11       66.78       68.02      6.50 o
   3   8  11       86.18       86.17      9.40 o
   4   8  11       15.15       20.95      7.23 o
   5   8  11       32.86       41.44      7.80 o
  -4   9  11      145.12      143.21      9.44 o
  -3   9  11       24.81       19.25      5.36 o
  -2   9  11      450.57      457.64     11.99 o
  -1   9  11       33.11       37.20      4.31 o
   0   9  11      488.27      476.64     12.81 o
   1   9  11       34.93       31.32      4.60 o
   2   9  11      454.70      473.64     13.47 o
   3   9  11       23.63       20.72      5.87 o
   4   9  11      142.31      154.25     13.37 o
  -4  10  11      114.52      118.55      8.89 o
  -3  10  11      132.05      141.74      8.76 o
  -2  10  11      315.04      299.00     10.06 o
  -1  10  11       33.67       35.99      5.09 o
   0  10  11        0.21        1.88      3.58 o
   1  10  11       36.09       41.67      7.19 o
   2  10  11      314.20      304.81     11.49 o
   3  10  11      123.73      123.80     11.49 o
   4  10  11      112.85      113.12     12.22 o
  -4  11  11       58.56       68.83      7.30 o
  -3  11  11       18.42       14.96      4.24 o
  -2  11  11      109.09       93.13      6.85 o
  -1  11  11      119.94      125.72      9.84 o
   0  11  11       16.82       20.37      5.21 o
   1  11  11      123.94      129.93      8.64 o
   2  11  11      105.03       97.46      7.86 o
   3  11  11       20.99       15.64      6.10 o
   4  11  11       59.30       80.42     11.10 o
  -4  12  11        2.42        6.60      6.11 o
  -3  12  11      161.99      184.12     10.30 o
  -2  12  11      169.53      182.35     10.89 o
  -1  12  11       20.11       25.33      5.00 o
   0  12  11       49.13       54.29      7.52 o
   1  12  11       16.95       11.88      4.72 o
   2  12  11      164.27      183.60     11.00 o
   3  12  11      169.46      184.07     12.39 o
   4  12  11        3.01        2.56      5.46 o
  -3  13  11       76.43       62.38      7.59 o
  -2  13  11       38.44       33.41      5.78 o
  -1  13  11       16.61       16.22      4.80 o
   0  13  11      156.22      148.85     16.33 o
   1  13  11       15.32       15.88      6.78 o
   2  13  11       37.09       35.72      6.27 o
   3  13  11       79.39       63.44      9.72 o
  -3  14  11        2.99        0.52      5.07 o
  -2  14  11       80.89       65.64      7.50 o
  -1  14  11       99.82       99.65      8.60 o
   0  14  11      552.00      534.86     18.87 o
   1  14  11      100.41       97.31     12.78 o
   2  14  11       84.15       90.16      8.74 o
   3  14  11        2.97       -4.68      6.22 o
  -2  15  11       20.84        8.14      5.45 o
  -1  15  11        0.64        0.20      3.89 o
   0  15  11      132.49      145.17     12.45 o
   1  15  11        0.11        3.27      5.62 o
   2  15  11       20.95       16.58      8.15 o
  -2  16  11       34.92       32.54      7.60 o
  -1  16  11      283.25      250.70     33.08 o
   0  16  11       74.32       85.02     13.00 o
   1  16  11      289.57      313.71     18.43 o
   2  16  11       33.18       44.18     18.05 o
  -1  17  11      187.74      165.18     25.82 o
   0  17  11      468.91      497.54     20.27 o
   1  17  11      193.61      183.21     14.90 o
   0   0  12     2676.65     2647.30     35.68 o
   1   0  12        6.10        3.39      1.96 o
   2   0  12       15.67        9.07      2.99 o
   3   0  12      126.56      132.36      7.78 o
   4   0  12      880.33      885.20     22.13 o
   5   0  12       18.94       21.56      6.46 o
  -5   1  12       30.70       38.94      7.84 o
  -4   1  12      112.71      115.42      9.74 o
  -3   1  12       23.11       24.03      3.94 o
  -2   1  12      297.42      302.43     25.82 o
  -1   1  12      149.90      160.02      5.17 o
   0   1  12     1241.65     1345.66     17.39 o
   1   1  12      146.61      162.17      7.47 o
   2   1  12      284.69      303.01     10.08 o
   3   1  12       25.64       23.15      4.28 o
   4   1  12      112.26      126.09     10.04 o
   5   1  12       31.92       29.93      8.31 o
  -5   2  12       15.69        8.08      7.37 o
  -4   2  12      294.95      264.86     14.15 o
  -3   2  12      139.32      140.00      7.91 o
  -2   2  12      168.80      168.56      6.74 o
  -1   2  12      131.30      134.66      8.96 o
   0   2  12      126.45      125.89      5.67 o
   1   2  12      133.81      133.07      6.30 o
   2   2  12      153.97      151.87      8.57 o
   3   2  12      135.64      145.75      8.36 o
   4   2  12      299.55      311.12     16.39 o
   5   2  12       17.00       19.83      7.87 o
  -5   3  12      212.31      244.96     15.07 o
  -4   3  12       77.68       65.85      8.04 o
  -3   3  12      241.02      219.83     31.94 o
  -2   3  12      294.93      301.07     10.08 o
  -1   3  12     1117.99     1092.87     13.50 o
   0   3  12      722.90      760.75     13.29 o
   1   3  12     1110.56     1117.14     17.70 o
   2   3  12      297.19      293.84     11.59 o
   3   3  12      249.33      232.54     20.20 o
   4   3  12       71.71       69.22      7.66 o
   5   3  12      207.90      213.29     15.85 o
  -5   4  12       69.37       66.22     10.01 o
  -4   4  12      154.85      172.85      9.99 o
  -3   4  12       27.03       29.61      5.05 o
  -2   4  12      273.37      274.73      8.49 o
  -1   4  12      154.73      157.59      6.09 o
   0   4  12       22.84       20.97      3.08 o
   1   4  12      160.04      158.65     11.31 o
   2   4  12      272.04      263.13     11.39 o
   3   4  12       24.07       24.16      5.02 o
   4   4  12      161.04      158.68     10.83 o
   5   4  12       70.18       95.88     11.36 o
  -5   5  12      118.67      136.26     12.04 o
  -4   5  12       10.34       13.88      4.67 o
  -3   5  12      340.99      336.96     12.57 o
  -2   5  12       40.21       39.57      6.38 o
  -1   5  12      615.36      615.19      9.04 o
   0   5  12       26.72       36.49      3.66 o
   1   5  12      623.16      603.35     15.08 o
   2   5  12       37.84       31.27     15.95 o
   3   5  12      335.51      347.77     12.54 o
   4   5  12       10.85       19.40      5.36 o
   5   5  12      125.85      162.00     14.17 o
  -5   6  12      265.56      286.79     19.18 o
  -4   6  12      119.83      125.26     10.43 o
  -3   6  12      246.95      223.40     11.14 o
  -2   6  12      391.20      405.78     14.61 o
  -1   6  12      545.80      530.19     10.06 o
   0   6  12       43.64       40.71      3.93 o
   1   6  12      530.85      517.60     12.47 o
   2   6  12      386.19      367.52     17.26 o
   3   6  12      255.97      254.86     11.58 o
   4   6  12      114.72      117.32     10.82 o
   5   6  12      261.53      275.96     18.05 o
  -5   7  12       62.34       32.82     16.54 o
  -4   7  12      154.98      147.30     10.66 o
  -3   7  12      443.00      444.89     14.42 o
  -2   7  12       48.45       50.74      5.10 o
  -1   7  12       11.56        7.21      2.93 o
   0   7  12      422.03      421.67      9.97 o
   1   7  12       10.12       12.86      3.41 o
   2   7  12       49.88       62.32      9.11 o
   3   7  12      447.48      481.18     14.78 o
   4   7  12      146.19      154.22     11.10 o
   5   7  12       61.74       58.91      8.43 o
  -4   8  12      278.34      282.62     17.83 o
  -3   8  12       47.04       52.69      5.67 o
  -2   8  12      195.89      179.20      8.38 o
  -1   8  12       30.22       34.91      5.54 o
   0   8  12      536.92      491.20     12.77 o
   1   8  12       28.06       37.97      4.82 o
   2   8  12      194.77      214.65     37.03 o
   3   8  12       45.90       49.27     13.01 o
   4   8  12      282.77      272.02     14.24 o
  -4   9  12       91.61      103.29      8.33 o
  -3   9  12       93.84       86.31      7.49 o
  -2   9  12       78.47       79.57      7.04 o
  -1   9  12      102.20      108.40      6.60 o
   0   9  12        0.13       -0.73      3.55 o
   1   9  12      108.99      126.29      8.06 o
   2   9  12       77.17      101.34     12.05 o
   3   9  12       90.64       94.94     16.86 o
   4   9  12       90.23       96.63     11.41 o
  -4  10  12      293.19      299.57     12.84 o
  -3  10  12       28.34       36.56      5.47 o
  -2  10  12        3.26        0.73      3.00 o
  -1  10  12      904.97      883.19     19.12 o
   0  10  12      238.16      217.61      9.92 o
   1  10  12      910.30      882.89     24.24 o
   2  10  12        4.17        3.36      3.82 o
   3  10  12       26.37       35.05      7.29 o
   4  10  12      297.09      293.72     18.67 o
  -4  11  12       14.26       21.20      5.50 o
  -3  11  12      270.79      298.72     11.90 o
  -2  11  12        5.37        6.53      3.80 o
  -1  11  12      405.50      391.29     14.10 o
   0  11  12       30.05       25.80      5.83 o
   1  11  12      416.14      414.96     15.72 o
   2  11  12        5.30        0.07      4.89 o
   3  11  12      273.09      291.01     17.79 o
   4  11  12       12.68       14.07      7.00 o
  -3  12  12      234.95      245.04     11.94 o
  -2  12  12      161.91      158.08     10.42 o
  -1  12  12      300.01      295.00     13.80 o
   0  12  12       75.57       80.68      8.79 o
   1  12  12      288.61      255.22     14.03 o
   2  12  12      157.99      135.90     25.98 o
   3  12  12      244.95      281.41     17.65 o
  -3  13  12      145.22      137.48     10.68 o
  -2  13  12      362.44      326.29     13.56 o
  -1  13  12      122.17      121.15      9.36 o
   0  13  12        5.76        6.46      4.85 o
   1  13  12      116.92      105.20     16.18 o
   2  13  12      363.55      369.13     19.09 o
   3  13  12      141.48      111.13     16.49 o
  -3  14  12       35.17       33.33      7.76 o
  -2  14  12        1.44        4.13      4.34 o
  -1  14  12       62.70       57.12      7.95 o
   0  14  12      555.93      579.56     20.09 o
   1  14  12       57.55       57.36     22.56 o
   2  14  12        1.22       -6.42      6.42 o
   3  14  12       31.65       32.68      8.56 o
  -2  15  12      216.99      204.20     12.79 o
  -1  15  12       22.60       13.26      6.56 o
   0  15  12      184.69      179.66     16.10 o
   1  15  12       22.59       28.10      8.67 o
   2  15  12      221.42      225.58     30.80 o
  -1  16  12       59.15       56.92      7.55 o
   0  16  12       61.10       67.80     12.17 o
   1  16  12       60.06       64.26     11.92 o
   0  17  12      152.04      153.60     13.95 o
   1   0  13     3272.92     3234.72     27.88 o
   2   0  13      646.22      671.56     15.58 o
   3   0  13      547.87      517.62     24.38 o
   4   0  13        4.23        4.98      4.74 o
   5   0  13      346.34      404.28     18.68 o
  -5   1  13      119.80      126.99     11.31 o
  -4   1  13       33.18       21.25      6.24 o
  -3   1  13      471.03      450.65     11.93 o
  -2   1  13       55.78       62.76      5.20 o
  -1   1  13      107.71      113.18      5.76 o
   0   1  13      770.76      768.33     11.68 o
   1   1  13      101.13      105.84      4.84 o
   2   1  13       52.29       54.19      5.10 o
   3   1  13      485.23      449.23     13.42 o
   4   1  13       34.40       31.56      6.28 o
   5   1  13      123.68      106.17     12.41 o
  -5   2  13        8.71        9.36      5.71 o
  -4   2  13      138.87      146.25     11.00 o
  -3   2  13      187.02      188.12     19.51 o
  -2   2  13      939.28      922.52     17.45 o
  -1   2  13       37.10       38.40      3.22 o
   0   2  13      168.62      172.22      6.48 o
   1   2  13       35.64       36.39      4.26 o
   2   2  13      932.94      903.66     16.56 o
   3   2  13      193.19      194.81     10.22 o
   4   2  13      137.58      152.78     14.22 o
   5   2  13        8.71       12.56      7.15 o
  -5   3  13      123.47      113.38     11.06 o
  -4   3  13       22.04       22.79      5.93 o
  -3   3  13      437.74      436.37     13.23 o
  -2   3  13     1533.44     1477.32     23.98 o
  -1   3  13      357.20      344.52      7.31 o
   0   3  13       22.29       22.92      4.00 o
   1   3  13      353.63      334.44     10.64 o
   2   3  13     1530.97     1476.53     27.08 o
   3   3  13      439.54      419.71     13.79 o
   4   3  13       21.10       27.41      7.02 o
   5   3  13      120.94      102.76     11.91 o
  -5   4  13       64.51       71.23      9.13 o
  -4   4  13      193.35      208.81     13.20 o
  -3   4  13       29.15       29.15      5.18 o
  -2   4  13      158.97      149.97      8.30 o
  -1   4  13      291.36      276.60      6.22 o
   0   4  13      371.53      360.62      8.92 o
   1   4  13      295.76      302.34      9.21 o
   2   4  13      165.44      168.12      9.39 o
   3   4  13       27.53       18.42      4.86 o
   4   4  13      193.22      206.62     12.17 o
   5   4  13       69.16       89.39     11.54 o
  -5   5  13       15.38        8.64      6.63 o
  -4   5  13      233.93      243.17     12.60 o
  -3   5  13      534.29      521.56     15.13 o
  -2   5  13      306.37      295.55     10.60 o
  -1   5  13      319.36      339.42      9.06 o
   0   5  13       63.46       52.10      4.41 o
   1   5  13      329.40      354.74     15.37 o
   2   5  13      299.71      297.46     21.49 o
   3   5  13      522.12      502.37     15.20 o
   4   5  13      239.29      243.12     13.49 o
   5   5  13       16.86       13.55      6.97 o
  -5   6  13       57.50       62.02      9.28 o
  -4   6  13      273.37      271.02     13.53 o
  -3   6  13      864.35      864.94     19.93 o
  -2   6  13      148.99      137.89      7.68 o
  -1   6  13      140.39      143.20      6.88 o
   0   6  13      743.04      706.12     13.09 o
   1   6  13      145.92      147.93      8.08 o
   2   6  13      153.17      134.38     10.17 o
   3   6  13      865.40      851.94     20.04 o
   4   6  13      265.22      272.71     14.38 o
   5   6  13       55.87       53.82      9.79 o
  -4   7  13       59.50       59.75      7.54 o
  -3   7  13       89.90      110.68      8.80 o
  -2   7  13      721.07      678.24     15.37 o
  -1   7  13      170.36      159.76      8.67 o
   0   7  13      318.92      289.82      8.54 o
   1   7  13      176.87      165.46      8.66 o
   2   7  13      728.21      691.42     19.93 o
   3   7  13       93.00       98.01     10.35 o
   4   7  13       57.75       64.51      7.90 o
  -4   8  13       59.76       67.92      9.61 o
  -3   8  13       50.28       46.38      5.50 o
  -2   8  13      310.05      314.76     10.56 o
  -1   8  13      229.43      225.25      9.80 o
   0   8  13       63.03       63.00      5.93 o
   1   8  13      228.28      237.12      9.53 o
   2   8  13      314.39      331.43     14.00 o
   3   8  13       50.58       48.97     11.47 o
   4   8  13       56.42       51.11      7.35 o
  -4   9  13        5.29        6.98      4.27 o
  -3   9  13        1.66       -3.20      3.33 o
  -2   9  13      304.24      299.85     10.73 o
  -1   9  13      223.18      206.19      9.73 o
   0   9  13       68.22       59.04     10.10 o
   1   9  13      223.15      239.39     22.18 o
   2   9  13      300.55      247.57     13.59 o
   3   9  13        2.10       -0.06      4.94 o
   4   9  13        6.23        4.86      5.81 o
  -4  10  13       50.86       63.19      7.26 o
  -3  10  13      302.23      313.37     11.85 o
  -2  10  13       61.63       68.76      8.90 o
  -1  10  13      416.98      440.76     28.06 o
   0  10  13      560.77      522.03     14.53 o
   1  10  13      413.75      432.66     23.88 o
   2  10  13       64.17       67.14      8.38 o
   3  10  13      295.30      297.92     17.67 o
   4  10  13       48.59       71.01     10.74 o
  -4  11  13       34.69       32.88      6.13 o
  -3  11  13      225.51      222.01     11.30 o
  -2  11  13      315.78      300.74     13.10 o
  -1  11  13      260.65      268.50     11.48 o
   0  11  13        4.19        2.92      4.29 o
   1  11  13      258.88      261.55     13.89 o
   2  11  13      316.42      269.11     80.28 o
   3  11  13      226.51      249.58     16.60 o
   4  11  13       36.39       35.40      8.86 o
  -3  12  13       17.70       39.19      7.37 o
  -2  12  13      186.51      178.84     11.39 o
  -1  12  13       75.55       79.78      7.62 o
   0  12  13      275.77      299.48     14.82 o
   1  12  13       69.40       85.37      9.29 o
   2  12  13      185.03      126.47     32.05 o
   3  12  13       19.40       18.66      8.95 o
  -3  13  13       58.52       64.46      8.20 o
  -2  13  13       35.67       26.25      5.94 o
  -1  13  13      388.39      401.49     15.99 o
   0  13  13       40.72       49.71      7.71 o
   1  13  13      386.63      380.83     20.29 o
   2  13  13       35.82       14.69      8.34 o
   3  13  13       52.15       53.33      9.98 o
  -2  14  13      141.11      148.05     11.01 o
  -1  14  13       29.13       34.37      7.25 o
   0  14  13       87.73       79.47      9.78 o
   1  14  13       30.73       35.60     14.16 o
   2  14  13      142.14      156.19     25.51 o
  -2  15  13       81.26       86.40      9.20 o
  -1  15  13       32.72       34.53      7.62 o
   0  15  13      203.54      179.63     14.11 o
   1  15  13       33.90       44.80     16.18 o
   2  15  13       88.38       69.70     20.22 o
  -1  16  13       61.28       67.76      9.81 o
   0  16  13      320.81      342.50     19.81 o
   1  16  13       63.38       42.38     11.38 o
   0   0  14      583.62      591.95     12.63 o
   1   0  14     1585.49     1619.39     20.45 o
   2   0  14       41.10       37.84      5.06 o
   3   0  14      209.83      209.43     11.81 o
   4   0  14       60.69       80.61      8.77 o
   5   0  14        1.37       -1.56      5.30 o
  -5   1  14      117.89      138.47     12.06 o
  -4   1  14      160.74      162.15     11.77 o
  -3   1  14      177.20      165.15     14.64 o
  -2   1  14      293.36      288.72      9.27 o
  -1   1  14      407.45      412.72      7.97 o
   0   1  14      164.33      169.17      6.16 o
   1   1  14      414.15      418.48      8.79 o
   2   1  14      286.19      284.80     10.76 o
   3   1  14      176.85      160.30     10.36 o
   4   1  14      162.68      149.40     11.05 o
   5   1  14      117.98      179.06     15.54 o
  -5   2  14      154.69      158.47     14.78 o
  -4   2  14       32.34       30.82      6.54 o
  -3   2  14       38.32       21.19      5.12 o
  -2   2  14      182.96      176.76     11.18 o
  -1   2  14       49.88       46.50      3.71 o
   0   2  14        1.22       -0.11      2.33 o
   1   2  14       50.31       51.68      3.79 o
   2   2  14      185.35      202.91      9.57 o
   3   2  14       41.31       31.93      5.45 o
   4   2  14       33.30       39.33      9.12 o
   5   2  14      146.82      172.04     15.17 o
  -5   3  14        0.81        2.72      5.67 o
  -4   3  14       27.31       29.17      6.45 o
  -3   3  14        2.35        1.52      3.26 o
  -2   3  14      144.90      138.76      8.35 o
  -1   3  14      170.57      178.18      5.80 o
   0   3  14      604.76      598.72     11.86 o
   1   3  14      161.88      169.48      7.88 o
   2   3  14      152.50      148.19      8.89 o
   3   3  14        3.77        7.59      4.12 o
   4   3  14       26.38       27.75      7.13 o
   5   3  14        1.00        1.04      6.39 o
  -5   4  14        3.60       -3.31      5.65 o
  -4   4  14      254.82      262.99     17.48 o
  -3   4  14      301.81      301.71     14.40 o
  -2   4  14       49.17       48.73      5.40 o
  -1   4  14      243.08      247.60      6.24 o
   0   4  14     2004.36     1968.10     24.27 o
   1   4  14      245.91      239.16      8.64 o
   2   4  14       50.60       55.65      7.11 o
   3   4  14      299.12      301.32     12.50 o
   4   4  14      258.61      267.40     16.68 o
   5   4  14        3.31        7.63      6.71 o
  -4   5  14       63.80       57.99      7.35 o
  -3   5  14        9.96       15.89      4.68 o
  -2   5  14      170.61      157.29      9.27 o
  -1   5  14      569.87      558.37     12.76 o
   0   5  14        4.11        2.74      2.68 o
   1   5  14      572.30      554.00     13.28 o
   2   5  14      187.21      174.21     11.60 o
   3   5  14       11.33       16.48      4.85 o
   4   5  14       62.50       58.39      7.63 o
  -4   6  14       11.80       17.88      5.66 o
  -3   6  14      143.19      150.09     10.02 o
  -2   6  14        2.78        2.76      3.01 o
  -1   6  14      469.88      452.02     10.73 o
   0   6  14        6.26        5.04      2.85 o
   1   6  14      486.24      448.62     12.29 o
   2   6  14        2.52        6.48      4.40 o
   3   6  14      141.42      134.84     10.19 o
   4   6  14       11.88       12.10      5.45 o
  -4   7  14       86.89       96.98      9.12 o
  -3   7  14      191.15      179.68     11.02 o
  -2   7  14      180.81      154.75      8.43 o
  -1   7  14      595.34      600.13     15.81 o
   0   7  14       42.18       46.64      5.31 o
   1   7  14      583.88      607.40     14.53 o
   2   7  14      182.46      161.17     20.53 o
   3   7  14      183.70      193.00     13.86 o
   4   7  14       86.68       95.40      9.42 o
  -4   8  14       17.59       17.18      5.83 o
  -3   8  14       47.67       46.89      7.91 o
  -2   8  14      472.24      474.46     12.95 o
  -1   8  14       14.80        9.77      3.80 o
   0   8  14      369.87      343.64     11.46 o
   1   8  14       15.33       18.11      5.79 o
   2   8  14      470.45      442.74     16.61 o
   3   8  14       45.18       29.30      7.07 o
   4   8  14       20.96       27.61      7.79 o
  -4   9  14      208.19      221.71     12.13 o
  -3   9  14      169.64      174.99     10.15 o
  -2   9  14      295.71      301.18     10.82 o
  -1   9  14       16.83       12.87      5.33 o
   0   9  14      112.90       92.72      7.44 o
   1   9  14       17.35       18.66      6.49 o
   2   9  14      303.90      318.78     14.59 o
   3   9  14      168.07      187.24     23.26 o
   4   9  14      211.44      249.63     17.54 o
  -4  10  14      450.42      504.62     17.37 o
  -3  10  14       92.39       89.74      7.85 o
  -2  10  14      126.13      131.49      8.41 o
  -1  10  14      152.52      138.37     11.10 o
   0  10  14      171.70      187.99     13.40 o
   1  10  14      162.32      142.07     28.47 o
   2  10  14      126.87      136.54     27.23 o
   3  10  14       90.19       94.84     10.85 o
   4  10  14      451.02      498.95     21.59 o
  -3  11  14      402.73      401.26     13.63 o
  -2  11  14      219.15      227.92     12.56 o
  -1  11  14        4.41        0.01      4.48 o
   0  11  14       13.34       17.85      5.42 o
   1  11  14        4.69        5.32      6.05 o
   2  11  14      217.92      218.79     23.80 o
   3  11  14      399.88      399.34     20.65 o
  -3  12  14       29.59       21.88     11.54 o
  -2  12  14      209.34      217.39     12.68 o
  -1  12  14      137.13      124.17     11.33 o
   0  12  14      230.96      219.19     14.01 o
   1  12  14      134.70      121.03     13.78 o
   2  12  14      208.48      207.06     18.32 o
   3  12  14       29.91       13.12      8.73 o
  -3  13  14      178.31      185.28     12.68 o
  -2  13  14       22.57       22.07      5.68 o
  -1  13  14        8.27        2.00      5.14 o
   0  13  14       10.25       12.44      5.89 o
   1  13  14        8.51        3.11      9.33 o
   2  13  14       21.44       27.89      9.39 o
   3  13  14      178.07      187.64     15.85 o
  -2  14  14      114.10      109.70      9.93 o
  -1  14  14      169.32      193.06     25.34 o
   0  14  14       16.50       28.94      7.11 o
   1  14  14      165.14      179.53     26.45 o
   2  14  14      114.72      102.41     14.96 o
  -1  15  14       84.90       84.44     10.96 o
   0  15  14       86.69       83.35     10.31 o
   1  15  14       89.27      116.06     23.02 o
   0  16  14        5.18        4.39      6.34 o
   1   0  15      569.82      529.78     13.34 o
   2   0  15     1009.95      854.08     81.02 o
   3   0  15      138.30      126.43      9.56 o
   4   0  15       16.58       25.47      6.46 o
   5   0  15      285.87      260.40     18.23 o
  -4   1  15       62.49       53.09      9.07 o
  -3   1  15      116.14      118.10     10.07 o
  -2   1  15     1052.41     1007.28     20.93 o
  -1   1  15       46.84       43.55      5.41 o
   0   1  15     2731.21     2594.64     31.03 o
   1   1  15       51.93       43.48      4.41 o
   2   1  15     1043.70     1027.88     18.35 o
   3   1  15      111.11      100.39      8.81 o
   4   1  15       64.96       55.45      7.80 o
  -4   2  15      374.76      397.79     15.97 o
  -3   2  15        7.84        4.29      5.57 o
  -2   2  15      247.80      238.47     13.40 o
  -1   2  15      979.71      921.52     15.24 o
   0   2  15     1554.16     1540.72     20.86 o
   1   2  15      976.33      906.34     17.62 o
   2   2  15      251.24      218.07     10.33 o
   3   2  15        9.20        9.98      5.35 o
   4   2  15      382.06      387.77     17.69 o
  -4   3  15       40.67       28.80      8.58 o
  -3   3  15       94.59      113.49      7.93 o
  -2   3  15      246.92      230.86     13.38 o
  -1   3  15      305.26      304.84      8.44 o
   0   3  15      383.02      372.47      9.64 o
   1   3  15      303.81      294.91     10.18 o
   2   3  15      244.79      223.14     12.25 o
   3   3  15       89.44       97.22      8.30 o
   4   3  15       39.40       48.27      8.77 o
  -4   4  15      253.63      230.38     23.09 o
  -3   4  15      218.53      227.30     11.39 o
  -2   4  15      102.72       91.76      9.04 o
  -1   4  15      871.91      817.87     14.78 o
   0   4  15        8.44       10.35      3.19 o
   1   4  15      846.53      807.96     25.43 o
   2   4  15       99.86       93.98      8.91 o
   3   4  15      213.40      216.36     13.03 o
   4   4  15      251.53      239.49     16.04 o
  -4   5  15      119.53      108.65     10.41 o
  -3   5  15      846.72      797.10     19.46 o
  -2   5  15      376.41      341.46     14.99 o
  -1   5  15     1069.47     1024.43     19.60 o
   0   5  15     1892.82     1819.36     23.90 o
   1   5  15     1081.48     1080.92     23.59 o
   2   5  15      368.37      333.83     22.73 o
   3   5  15      850.56      834.77     20.33 o
   4   5  15      123.06      119.40     12.02 o
  -4   6  15      102.10      121.56     10.26 o
  -3   6  15       23.33       25.66      5.34 o
  -2   6  15        8.67       12.74      4.41 o
  -1   6  15      124.40      119.47      7.86 o
   0   6  15      973.86      965.55     16.46 o
   1   6  15      123.18      111.02      9.04 o
   2   6  15        7.85        5.41      4.55 o
   3   6  15       25.89       28.68      6.79 o
   4   6  15      103.18      102.36      9.84 o
  -4   7  15       58.83       67.95      8.25 o
  -3   7  15        0.20        1.37      4.30 o
  -2   7  15      366.67      352.77     14.51 o
  -1   7  15       39.92       39.35      5.25 o
   0   7  15      178.96      184.27      9.45 o
   1   7  15       40.24       32.49      9.64 o
   2   7  15      355.71      333.09     14.60 o
   3   7  15        0.28        1.92      6.44 o
   4   7  15       58.90       57.25      8.20 o
  -4   8  15       19.97       17.12      5.95 o
  -3   8  15      289.31      292.20     12.39 o
  -2   8  15      257.73      245.46     14.87 o
  -1   8  15     1246.04     1137.42     29.15 o
   0   8  15       87.99       75.16     10.51 o
   1   8  15     1227.86     1138.10     32.31 o
   2   8  15      263.72      232.89     14.28 o
   3   8  15      293.10      311.02     17.13 o
   4   8  15       18.95       16.49      8.65 o
  -4   9  15       25.61       37.16      6.34 o
  -3   9  15      146.19      136.47      9.19 o
  -2   9  15       95.69      100.88     10.52 o
  -1   9  15      308.52      284.95     13.90 o
   0   9  15      109.60      116.00      8.27 o
   1   9  15      316.12      317.45     17.48 o
   2   9  15       96.92       87.78      9.64 o
   3   9  15      147.92      125.33     11.89 o
   4   9  15       23.41       19.52      7.72 o
  -3  10  15      151.67      158.69     10.12 o
  -2  10  15      185.56      186.02     16.03 o
  -1  10  15      473.26      417.76     16.57 o
   0  10  15      109.91      102.11      8.16 o
   1  10  15      468.12      488.55     22.87 o
   2  10  15      190.37      221.18     18.43 o
   3  10  15      148.71      126.52     13.39 o
  -3  11  15      171.68      176.23     12.04 o
  -2  11  15      385.00      395.80     14.67 o
  -1  11  15      398.45      351.87     20.69 o
   0  11  15      310.84      314.73     19.62 o
   1  11  15      395.38      389.24     27.38 o
   2  11  15      376.82      391.68     31.74 o
   3  11  15      172.62      201.97     19.31 o
  -3  12  15       95.69      116.03     10.45 o
  -2  12  15       36.80       30.86      6.23 o
  -1  12  15       85.48       92.88     10.96 o
   0  12  15      351.90      344.81     15.57 o
   1  12  15       89.60      100.02     12.84 o
   2  12  15       35.49       29.15     23.02 o
   3  12  15       94.58       67.77     13.02 o
  -2  13  15       15.62        9.96      5.11 o
  -1  13  15      143.65      158.48     13.21 o
   0  13  15       10.73       21.63      6.53 o
   1  13  15      137.29      155.09     16.08 o
   2  13  15       16.33       26.14      9.83 o
  -2  14  15      149.84      155.49     11.74 o
  -1  14  15       63.85       60.16      9.21 o
   0  14  15        5.99       -3.18      5.28 o
   1  14  15       66.29       60.67     17.74 o
   2  14  15      145.11      132.65     16.61 o
  -1  15  15       74.49       59.51      9.59 o
   0  15  15        1.89       -5.13      5.13 o
   1  15  15       77.66       82.37     13.33 o
   0   0  16      360.73      355.33     12.23 o
   1   0  16      658.15      629.58     13.22 o
   2   0  16        2.79       -0.60      3.02 o
   3   0  16       64.55       60.92      7.45 o
   4   0  16      140.57      141.24     11.33 o
  -4   1  16      119.69      128.69     11.16 o
  -3   1  16      290.38      226.23     26.49 o
  -2   1  16      211.77      198.86      9.17 o
  -1   1  16      392.42      385.09     10.25 o
   0   1  16       29.47       40.11      3.39 o
   1   1  16      377.72      372.18     11.38 o
   2   1  16      206.13      192.10     10.57 o
   3   1  16      298.16      274.09     18.64 o
   4   1  16      121.53      112.44     12.86 o
  -4   2  16        1.27        2.87      5.03 o
  -3   2  16      179.46      166.07     11.29 o
  -2   2  16      124.92      118.31      7.38 o
  -1   2  16      968.17      944.34     17.61 o
   0   2  16      192.06      181.36      6.96 o
   1   2  16      971.18      960.29     20.25 o
   2   2  16      113.67       96.53      7.67 o
   3   2  16      179.15      193.83     13.70 o
   4   2  16        1.13        0.49      5.64 o
  -4   3  16        5.70        4.51      4.61 o
  -3   3  16      174.02      168.73     12.48 o
  -2   3  16      641.00      565.66     18.13 o
  -1   3  16       30.57       41.72      4.65 o
   0   3  16      641.37      589.65     13.07 o
   1   3  16       26.97       35.69      4.99 o
   2   3  16      645.97      594.57     18.49 o
   3   3  16      170.40      160.07     10.52 o
   4   3  16        4.49        1.09      5.60 o
  -4   4  16       12.73       18.13      8.35 o
  -3   4  16       16.50       11.04      4.19 o
  -2   4  16       99.18      107.39     12.40 o
  -1   4  16      136.78      137.85     10.64 o
   0   4  16       33.48       33.98      4.08 o
   1   4  16      140.83      136.08      8.50 o
   2   4  16      101.87      114.75     10.01 o
   3   4  16       17.63       18.39      5.23 o
   4   4  16       14.53       30.32      9.57 o
  -4   5  16       46.96       41.02      7.68 o
  -3   5  16       41.82       50.09      6.77 o
  -2   5  16     1205.99     1174.11     27.24 o
  -1   5  16      748.50      716.94     16.44 o
   0   5  16      176.20      192.75      9.47 o
   1   5  16      728.87      683.47     19.04 o
   2   5  16     1210.57     1227.90     28.14 o
   3   5  16       43.69       35.84      7.11 o
   4   5  16       48.99       60.64      9.31 o
  -4   6  16       70.28       81.50     13.05 o
  -3   6  16        1.86       -3.73      3.73 o
  -2   6  16       48.89       45.04      5.88 o
  -1   6  16      471.50      434.07     22.28 o
   0   6  16     1067.93     1049.57     20.19 o
   1   6  16      484.78      456.19     13.43 o
   2   6  16       42.51       44.89      7.40 o
   3   6  16        2.31        2.17      4.94 o
   4   6  16       71.74       69.97     10.15 o
  -4   7  16        2.73        2.37      7.23 o
  -3   7  16       41.07       36.60      5.45 o
  -2   7  16      133.27      137.07      9.61 o
  -1   7  16      159.01      127.85     15.63 o
   0   7  16       51.38       44.95      5.66 o
   1   7  16      155.27      165.26     13.65 o
   2   7  16      133.98      154.22     12.03 o
   3   7  16       42.37       51.19      9.28 o
   4   7  16        1.61        0.42      5.81 o
  -4   8  16      204.85      212.14     12.04 o
  -3   8  16       83.83      100.61      8.01 o
  -2   8  16      101.44      105.46      8.75 o
  -1   8  16      169.52      156.91     11.70 o
   0   8  16      420.23      431.46     13.41 o
   1   8  16      172.84      162.09     14.52 o
   2   8  16       95.53      105.70     14.57 o
   3   8  16       87.95      104.29     11.28 o
   4   8  16      200.71      219.40     16.87 o
  -3   9  16       70.52       78.37      7.59 o
  -2   9  16      222.87      196.64     14.74 o
  -1   9  16       82.94       92.26      9.42 o
   0   9  16       91.67       77.76      7.32 o
   1   9  16       90.38      100.38     11.88 o
   2   9  16      227.40      220.26     18.10 o
   3   9  16       68.48       79.47     16.38 o
  -3  10  16       28.20       34.68      5.93 o
  -2  10  16       95.07      137.28     12.40 o
  -1  10  16       16.86       16.03      5.83 o
   0  10  16       35.99       33.55      5.87 o
   1  10  16       16.55        5.72      6.27 o
   2  10  16       91.90      113.86     25.98 o
   3  10  16       30.90       38.54      8.26 o
  -3  11  16       91.33      109.13     10.96 o
  -2  11  16       46.19       47.28      8.39 o
  -1  11  16      219.26      215.88     14.97 o
   0  11  16       79.98       91.62      9.86 o
   1  11  16      216.84      239.74     18.91 o
   2  11  16       47.08       36.95      9.77 o
   3  11  16       91.84      107.17     15.59 o
  -2  12  16       86.66      104.32     11.63 o
  -1  12  16        0.42       -2.36      4.80 o
   0  12  16      301.32      281.10     16.39 o
   1  12  16        0.53       -2.80      6.59 o
   2  12  16       83.91       88.54     13.94 o
  -2  13  16      166.61      206.25     17.90 o
  -1  13  16       61.72       64.08      9.19 o
   0  13  16        0.33       -2.42      4.99 o
   1  13  16       58.93       46.72      8.61 o
   2  13  16      159.78      147.31     16.92 o
  -1  14  16       68.80       72.19     13.64 o
   0  14  16       49.54       51.90      8.67 o
   1  14  16       64.46       82.70     13.00 o
   1   0  17      456.19      441.33     12.80 o
   2   0  17        0.14        4.23      3.56 o
   3   0  17      129.25      126.33     11.73 o
   4   0  17       23.84       13.54      6.74 o
  -4   1  17       57.60       52.56      8.71 o
  -3   1  17      718.64      721.86     41.69 o
  -2   1  17       29.04       34.42      4.98 o
  -1   1  17      951.67      913.96     17.04 o
   0   1  17      491.29      508.02      9.84 o
   1   1  17      952.14      929.72     24.97 o
   2   1  17       27.97       16.73      5.10 o
   3   1  17      727.57      611.15    152.94 o
   4   1  17       63.27       53.14      9.20 o
  -4   2  17      113.67      115.76     10.73 o
  -3   2  17       87.43       75.35     16.89 o
  -2   2  17      118.15      112.71      7.52 o
  -1   2  17      758.92      728.23     14.56 o
   0   2  17        1.63        2.65      2.23 o
   1   2  17      758.55      753.12     18.50 o
   2   2  17      116.47      119.73     13.11 o
   3   2  17       87.44       80.77     13.07 o
   4   2  17      112.93      114.20     16.94 o
  -4   3  17       12.46        5.93      4.77 o
  -3   3  17       63.24       44.14      9.67 o
  -2   3  17      550.50      552.62     17.74 o
  -1   3  17      253.00      280.30     10.82 o
   0   3  17      555.32      509.35     11.95 o
   1   3  17      262.80      263.60     10.96 o
   2   3  17      547.61      548.75     18.26 o
   3   3  17       59.17       69.42     14.93 o
   4   3  17       13.64       22.09      7.20 o
  -4   4  17       10.54        6.61      5.93 o
  -3   4  17       68.62       51.60      7.34 o
  -2   4  17      587.46      544.19     28.01 o
  -1   4  17       99.51       95.69      8.94 o
   0   4  17        4.39        4.78      3.06 o
   1   4  17       96.91      108.07      8.03 o
   2   4  17      602.26      625.24     21.74 o
   3   4  17       69.62       60.98     10.85 o
   4   4  17        9.45       11.30      6.59 o
  -4   5  17      173.02      198.79     13.90 o
  -3   5  17       17.50       19.44      6.88 o
  -2   5  17       85.00       91.27      8.98 o
  -1   5  17       74.85       70.16      6.72 o
   0   5  17      555.25      546.05     12.64 o
   1   5  17       75.06       63.98      6.38 o
   2   5  17       85.48       81.87     16.22 o
   3   5  17       16.48       14.45      6.64 o
   4   5  17      176.77      188.23     15.09 o
  -4   6  17        7.90       17.10      6.60 o
  -3   6  17      281.28      275.85     23.73 o
  -2   6  17      517.88      510.59     16.93 o
  -1   6  17      305.25      280.97     16.98 o
   0   6  17      212.37      210.82     10.66 o
   1   6  17      311.70      283.33     18.14 o
   2   6  17      521.50      503.31     33.76 o
   3   6  17      272.80      285.27     26.76 o
   4   6  17        7.76       14.45      8.89 o
  -3   7  17      147.66      138.75     12.07 o
  -2   7  17      246.98      255.91     13.12 o
  -1   7  17       47.32       55.29      6.44 o
   0   7  17      106.26      110.81      8.16 o
   1   7  17       52.33       60.37      6.57 o
   2   7  17      245.11      256.62     15.67 o
   3   7  17      153.99      152.38     16.38 o
  -3   8  17       62.81       70.40      7.24 o
  -2   8  17       72.07       54.26      7.22 o
  -1   8  17       30.14       19.78      5.70 o
   0   8  17       20.46       18.66      4.70 o
   1   8  17       30.07       34.25      8.44 o
   2   8  17       79.56       86.79      9.78 o
   3   8  17       66.16       53.37     30.25 o
  -3   9  17      130.45      127.39      9.31 o
  -2   9  17        0.66       -3.40      4.76 o
  -1   9  17       73.66       76.19     15.24 o
   0   9  17     1193.45     1168.97     23.71 o
   1   9  17       72.33       72.91     10.81 o
   2   9  17        0.58        0.61      6.11 o
   3   9  17      129.45      140.07     20.69 o
  -3  10  17       84.03      103.39     10.53 o
  -2  10  17      159.43      138.52     17.54 o
  -1  10  17       24.64       29.86      8.44 o
   0  10  17       36.45       34.93      5.90 o
   1  10  17       27.36       27.94      6.58 o
   2  10  17      160.73      143.42     16.16 o
   3  10  17       77.98       76.85     19.91 o
  -2  11  17       33.88       32.41      7.76 o
  -1  11  17       59.56       57.61     12.09 o
   0  11  17        2.33        0.71      5.12 o
   1  11  17       56.95       72.56      9.39 o
   2  11  17       34.35       38.10     10.66 o
  -2  12  17      276.57      304.27     19.03 o
  -1  12  17      252.95      235.73     16.17 o
   0  12  17       20.14       12.05      6.20 o
   1  12  17      255.70      254.12     28.00 o
   2  12  17      275.03      283.28     22.45 o
  -1  13  17       55.14       47.81      9.08 o
   0  13  17      109.59      115.30     16.02 o
   1  13  17       56.28       51.09      8.91 o
   0  14  17        2.02       -3.28      6.87 o
   0   0  18      344.79      350.32     13.07 o
   1   0  18      454.16      462.28     12.03 o
   2   0  18       22.04       20.51      4.71 o
   3   0  18      555.81      563.23     17.95 o
   4   0  18       41.22       50.18      8.20 o
  -4   1  18      134.97      140.27     11.92 o
  -3   1  18       10.02        8.65      5.30 o
  -2   1  18       72.41       69.57      7.39 o
  -1   1  18       22.82       22.10      4.51 o
   0   1  18      240.14      257.42      7.49 o
   1   1  18       19.41       22.46      4.59 o
   2   1  18       74.67       76.26      8.71 o
   3   1  18       11.26       14.21      5.99 o
   4   1  18      134.51      130.26     13.07 o
  -4   2  18      163.48      159.81     12.66 o
  -3   2  18       28.25       39.78      7.37 o
  -2   2  18      265.81      253.71     12.40 o
  -1   2  18       46.49       45.50      5.25 o
   0   2  18        4.10        0.94      2.37 o
   1   2  18       47.45       40.24      5.40 o
   2   2  18      259.08      281.64     12.07 o
   3   2  18       28.69       35.65      7.60 o
   4   2  18      164.06      146.50     13.74 o
  -4   3  18      166.66      188.90     20.88 o
  -3   3  18       31.15       36.87      6.65 o
  -2   3  18       37.07       37.76      6.31 o
  -1   3  18      142.13      148.20      8.45 o
   0   3  18      446.78      431.64      9.49 o
   1   3  18      138.64      148.14     15.63 o
   2   3  18       35.83       34.10      6.71 o
   3   3  18       31.47       21.24      6.98 o
   4   3  18      163.28      176.91     14.80 o
  -4   4  18       33.00       31.38      7.39 o
  -3   4  18       89.79       75.73     14.78 o
  -2   4  18       29.34       26.52      6.67 o
  -1   4  18       28.09       14.41      5.24 o
   0   4  18        0.01       -0.51      2.99 o
   1   4  18       24.58       23.59      4.82 o
   2   4  18       30.48       37.39      6.81 o
   3   4  18       94.69       78.60     12.42 o
   4   4  18       31.48       29.64      8.01 o
  -3   5  18       30.48       25.75     11.74 o
  -2   5  18      158.42      151.45     11.99 o
  -1   5  18      527.31      521.12     21.48 o
   0   5  18       97.23       96.74      7.57 o
   1   5  18      533.27      499.09     14.62 o
   2   5  18      162.30      166.87     25.91 o
   3   5  18       28.67       25.68      7.04 o
  -3   6  18      233.91      247.49     13.90 o
  -2   6  18      313.14      284.87     15.42 o
  -1   6  18       32.52       25.62      6.03 o
   0   6  18      314.94      302.03     11.35 o
   1   6  18       33.08       45.19      5.94 o
   2   6  18      306.73      325.24     17.07 o
   3   6  18      227.93      242.25     16.60 o
  -3   7  18      107.56      109.04      9.95 o
  -2   7  18      122.30      111.97      9.22 o
  -1   7  18        8.50        4.21      4.85 o
   0   7  18       73.44       99.00      9.49 o
   1   7  18        9.33        0.96      4.27 o
   2   7  18      120.28      136.50     12.00 o
   3   7  18      105.50      127.82     15.12 o
  -3   8  18      191.96      196.20     16.76 o
  -2   8  18        5.83        2.40      5.20 o
  -1   8  18       52.32       62.03      8.60 o
   0   8  18        0.17       -0.15      5.39 o
   1   8  18       49.70       45.06      7.35 o
   2   8  18        7.42        9.60      7.00 o
   3   8  18      194.71      227.47     16.30 o
  -3   9  18      130.14      113.92     10.64 o
  -2   9  18       71.01       60.83     10.45 o
  -1   9  18      106.23      101.39     10.68 o
   0   9  18       23.49       10.80      9.33 o
   1   9  18      104.64      102.01     10.30 o
   2   9  18       69.82       55.86     11.21 o
   3   9  18      125.54      143.86     15.08 o
  -2  10  18      202.53      205.97     15.55 o
  -1  10  18       38.53       40.80      7.73 o
   0  10  18        0.40        6.35      9.80 o
   1  10  18       39.43       38.22      7.53 o
   2  10  18      207.00      210.17     19.14 o
  -2  11  18        4.35        4.83      6.09 o
  -1  11  18       85.46       61.36      9.21 o
   0  11  18       88.26      100.73     13.40 o
   1  11  18       86.26       68.75      9.76 o
   2  11  18        4.66        0.43      7.00 o
  -1  12  18       32.78       29.10      7.67 o
   0  12  18        4.42        7.85      7.57 o
   1  12  18       30.94       21.21      7.29 o
   0  13  18        0.43        3.33      9.49 o
   1   0  19      303.74      310.70     18.23 o
   2   0  19      271.53      271.77     12.91 o
   3   0  19       66.27       76.00     10.36 o
  -3   1  19        7.74        7.78      5.37 o
  -2   1  19       87.68       70.10      7.68 o
  -1   1  19       18.98       14.64      4.08 o
   0   1  19       42.26       47.14      5.59 o
   1   1  19       17.86       17.63      4.45 o
   2   1  19       87.45       94.66      9.74 o
   3   1  19        8.05       -3.36      5.17 o
  -3   2  19        8.19        8.67      5.45 o
  -2   2  19      116.18      129.69      9.96 o
  -1   2  19       70.15       56.56      7.23 o
   0   2  19      213.96      239.70     10.72 o
   1   2  19       74.16       75.31      7.13 o
   2   2  19      114.78      109.78     10.46 o
   3   2  19        9.33        8.25      6.27 o
  -3   3  19       66.92       56.09      8.09 o
  -2   3  19      147.99      145.71     10.53 o
  -1   3  19       96.12       98.23      8.49 o
   0   3  19       91.47      106.73     10.24 o
   1   3  19      101.10      108.63      8.31 o
   2   3  19      142.84      163.73     10.64 o
   3   3  19       67.58       79.80     13.08 o
  -3   4  19       82.33       77.45     11.67 o
  -2   4  19       31.53       35.26      5.56 o
  -1   4  19      109.99      107.47     10.25 o
   0   4  19      151.69      159.74     11.38 o
   1   4  19      115.24      123.04      9.07 o
   2   4  19       31.09       39.51      6.40 o
   3   4  19       81.80       88.73     13.53 o
  -3   5  19       15.00       13.06      5.95 o
  -2   5  19       33.90       32.73      6.13 o
  -1   5  19      228.51      230.89     14.28 o
   0   5  19       62.29       57.05      9.52 o
   1   5  19      224.87      213.64     11.58 o
   2   5  19       35.31       29.62      6.84 o
   3   5  19       16.27        9.80      7.92 o
  -3   6  19       20.18       15.60      6.06 o
  -2   6  19       21.60       24.79      6.14 o
  -1   6  19      202.72      203.31     13.89 o
   0   6  19      265.24      231.40     17.27 o
   1   6  19      200.49      213.12     15.10 o
   2   6  19       22.95       45.43      7.85 o
   3   6  19       19.70       22.99      7.19 o
  -3   7  19      177.66      200.31     13.33 o
  -2   7  19      248.89      263.55     13.93 o
  -1   7  19       14.94        7.98      5.18 o
   0   7  19       22.33       15.55      6.93 o
   1   7  19       13.29        1.93      4.76 o
   2   7  19      251.25      286.29     18.71 o
   3   7  19      182.17      217.05     16.40 o
  -3   8  19      108.65      127.02     11.06 o
  -2   8  19        2.38        2.75      5.20 o
  -1   8  19      132.28      143.70     12.36 o
   0   8  19        5.62       15.14      8.25 o
   1   8  19      132.71      140.17     11.74 o
   2   8  19        1.79        7.63      6.93 o
   3   8  19      112.58      119.64     14.12 o
  -2   9  19       37.52       37.25      8.06 o
  -1   9  19        4.61        4.24      5.49 o
   0   9  19       50.82       45.73      9.79 o
   1   9  19        3.93        4.35      5.35 o
   2   9  19       36.68       30.48      9.43 o
  -2  10  19      173.25      180.17     24.13 o
  -1  10  19      156.30      141.31     12.67 o
   0  10  19        0.90        2.55      6.56 o
   1  10  19      161.08      177.86     13.86 o
   2  10  19      172.24      155.71     16.95 o
  -1  11  19       60.59       70.59     10.57 o
   0  11  19       11.41        6.19     14.78 o
   1  11  19       61.86       68.83      9.84 o
   0  12  19       67.36       71.22     12.52 o
   0   0  20      294.36      317.69     16.60 o
   1   0  20       49.49       58.83      7.95 o
   2   0  20       37.27       43.08      7.58 o
   3   0  20      466.23      451.09     41.23 o
  -3   1  20      199.78      195.85     13.05 o
  -2   1  20      224.22      222.23     15.25 o
  -1   1  20       97.98      101.55      8.14 o
   0   1  20       80.73       81.43      7.25 o
   1   1  20       93.45       79.70      7.45 o
   2   1  20      226.66      261.80     15.56 o
   3   1  20      198.74      209.00     15.36 o
  -3   2  20       20.85       17.29      6.12 o
  -2   2  20       32.03       31.21      7.59 o
  -1   2  20      193.13      200.96     10.24 o
   0   2  20       26.57       29.84      5.23 o
   1   2  20      183.53      183.50     14.60 o
   2   2  20       30.84       19.45      6.41 o
   3   2  20       20.55       23.37      9.21 o
  -3   3  20      182.20      219.91     13.86 o
  -2   3  20      114.30      120.38      9.83 o
  -1   3  20      170.68      180.66     11.22 o
   0   3  20       62.66       70.12      8.28 o
   1   3  20      167.81      184.56     10.83 o
   2   3  20      110.29      111.12     11.29 o
   3   3  20      183.73      215.23     20.24 o
  -3   4  20       27.29       21.97      6.73 o
  -2   4  20      259.44      255.84     12.31 o
  -1   4  20       20.94       32.13      5.96 o
   0   4  20      633.40      652.66     37.49 o
   1   4  20       20.07       21.26      5.16 o
   2   4  20      260.94      271.71     13.05 o
   3   4  20       28.61       26.26      9.30 o
  -3   5  20       14.90       16.46      5.32 o
  -2   5  20       82.97       88.36      7.92 o
  -1   5  20       73.01       82.62      9.46 o
   0   5  20       75.06      101.05     12.09 o
   1   5  20       71.76       72.15      7.68 o
   2   5  20       78.35       93.61      8.82 o
   3   5  20       14.15       18.25     17.58 o
  -3   6  20       92.33      109.31      9.32 o
  -2   6  20      209.64      194.85     12.32 o
  -1   6  20      119.95      119.19     11.26 o
   0   6  20      132.10      150.25     14.84 o
   1   6  20      123.42      126.87     13.18 o
   2   6  20      210.89      199.20     12.42 o
   3   6  20       89.54       93.59     14.63 o
  -2   7  20       94.71       86.90     10.63 o
  -1   7  20       92.02       99.97     10.73 o
   0   7  20       86.63       83.76     11.60 o
   1   7  20       89.80       80.92      9.57 o
   2   7  20       95.92       97.75     10.72 o
  -2   8  20       31.39       24.01      7.48 o
  -1   8  20       90.59      101.78     14.07 o
   0   8  20      143.58      126.95     15.56 o
   1   8  20       91.86      106.26     13.46 o
   2   8  20       30.39       43.95      8.04 o
  -2   9  20      212.73      183.38     15.08 o
  -1   9  20       61.39       57.08      8.89 o
   0   9  20       14.91        7.93      7.03 o
   1   9  20       60.47       78.65      9.92 o
   2   9  20      209.87      217.07     15.68 o
  -1  10  20      153.07      170.51     15.62 o
   0  10  20       15.78       27.92      8.99 o
   1  10  20      159.12      174.12     13.80 o
   0  11  20       17.54        6.59      8.40 o
   1   0  21       12.52       10.14      4.44 o
   2   0  21      406.42      370.07     21.56 o
   3   0  21       12.15       24.87     10.01 o
  -3   1  21      102.15      117.80     11.02 o
  -2   1  21      220.07      236.03     16.28 o
  -1   1  21       15.23       13.10      4.30 o
   0   1  21       64.77       75.31      7.21 o
   1   1  21       17.09       24.85      5.06 o
   2   1  21      224.04      257.76     16.23 o
   3   1  21      104.32      143.99     17.05 o
  -3   2  21        6.42       11.94      6.11 o
  -2   2  21       31.86       21.68      7.12 o
  -1   2  21       18.05       20.22      5.42 o
   0   2  21       51.02       74.84      8.68 o
   1   2  21       17.74       13.26      4.83 o
   2   2  21       31.12       20.37      6.50 o
   3   2  21        6.24        2.02      7.75 o
  -3   3  21      116.36      138.12     11.80 o
  -2   3  21        8.85        7.31      5.20 o
  -1   3  21      100.61      102.02      9.06 o
   0   3  21        0.22        2.96      4.70 o
   1   3  21       97.96       96.45      8.61 o
   2   3  21        9.24       16.57      6.48 o
   3   3  21      120.70      145.07     30.34 o
  -2   4  21       51.46       54.46     10.24 o
  -1   4  21       16.17        9.16      5.08 o
   0   4  21        0.59        2.09      5.90 o
   1   4  21       18.99       20.56      7.19 o
   2   4  21       52.73       74.79      9.55 o
  -2   5  21       15.16       13.36      6.87 o
  -1   5  21      139.91      126.10     10.30 o
   0   5  21        4.43        1.98      6.13 o
   1   5  21      145.76      145.36     11.95 o
   2   5  21       14.47       23.34      6.03 o
  -2   6  21       33.42       36.50      6.94 o
  -1   6  21        4.93       -1.78      5.03 o
   0   6  21       67.25       76.07     11.77 o
   1   6  21        4.43        2.20      5.15 o
   2   6  21       33.99       40.55      7.18 o
  -2   7  21        9.37        3.64      5.90 o
  -1   7  21      119.71      113.05     11.67 o
   0   7  21       98.94      103.35     13.11 o
   1   7  21      118.42      125.02     18.79 o
   2   7  21        9.69       18.20      7.04 o
  -1   8  21       90.82       86.23     12.84 o
   0   8  21      223.01      220.86     27.38 o
   1   8  21       88.03       96.43     10.82 o
  -1   9  21       49.87       43.81     10.53 o
   0   9  21       22.19        9.63     14.62 o
   1   9  21       50.83       43.75     10.31 o
   0  10  21      113.99      145.91     16.48 o
   0   0  22       21.59        7.13     12.29 o
   1   0  22        1.20        2.09      4.88 o
   2   0  22        0.00        7.09      7.35 o
  -2   1  22       27.32       44.44      8.89 o
  -1   1  22       98.80      114.84      9.44 o
   0   1  22        0.22       -0.46      3.61 o
   1   1  22      100.17      113.29      9.32 o
   2   1  22       26.80       37.74      8.16 o
  -2   2  22      585.53      654.96     26.14 o
  -1   2  22      191.24      221.94     15.11 o
   0   2  22      119.56      124.90     19.90 o
   1   2  22      188.53      194.59     15.43 o
   2   2  22      586.71      638.11     22.34 o
  -2   3  22       19.53       15.87      6.10 o
  -1   3  22       82.40       90.21     10.29 o
   0   3  22      129.85      162.27     15.33 o
   1   3  22       78.55       90.96     10.04 o
   2   3  22       18.37       24.66      7.14 o
  -2   4  22        8.97       16.31      6.00 o
  -1   4  22        8.21       13.20      6.35 o
   0   4  22        5.20       14.42     18.82 o
   1   4  22        7.65       10.11      5.79 o
   2   4  22        8.91       14.76      6.70 o
  -2   5  22      146.71      143.39     11.90 o
  -1   5  22      343.70      345.26     17.65 o
   0   5  22      100.67       83.05     13.69 o
   1   5  22      348.89      391.70     32.51 o
   2   5  22      148.13      125.04     12.43 o
  -1   6  22      136.50      146.81     15.94 o
   0   6  22        4.27        7.56      7.25 o
   1   6  22      133.58      159.97     16.43 o
  -1   7  22       17.95        9.53      7.31 o
   0   7  22        0.07        1.96      7.31 o
   1   7  22       18.64       14.47      8.01 o
   0   8  22       38.89       60.80     11.38 o
   1   0  23        1.30        1.87      6.89 o
   2   0  23       33.83       49.66     11.65 o
  -2   1  23       33.50       23.12      7.41 o
  -1   1  23       70.32       68.15     13.53 o
   0   1  23       10.10       11.10      5.64 o
   1   1  23       71.53       80.73     10.07 o
   2   1  23       34.83       42.19     14.47 o
  -2   2  23       55.17       64.84      8.76 o
  -1   2  23       98.60       99.88     13.50 o
   0   2  23      197.19      195.39     20.24 o
   1   2  23      103.59      109.89     11.25 o
   2   2  23       56.17       67.80     13.49 o
  -1   3  23       63.36      100.30     13.64 o
   0   3  23       15.02       35.19     11.82 o
   1   3  23       62.66       69.53      9.45 o
  -1   4  23        9.00       14.62      7.75 o
   0   4  23        5.84       -2.25      6.49 o
   1   4  23        9.71       12.04      6.95 o
  -1   5  23      259.18      271.26     21.82 o
   0   5  23       97.11      102.27     14.03 o
   1   5  23      260.90      266.73     40.60 o
   0   6  23      393.04      435.77     29.71 o
   0   0  24        0.34        7.47     10.27 o
   1   0  24       32.94       45.85     10.66 o
  -1   1  24       19.09       35.83      9.65 o
   0   1  24      120.58      132.18     17.73 o
   1   1  24       17.47       27.97      7.21 o
   0   2  24       14.59       31.61      9.43 o
   0   3  24      141.52      201.34     18.48 o
 
